# Supplementary material for: Effects of disability type, prior contact, and school setting on attitudes toward peers with disabilities among Saudi female students aged 7 to 12 years
Source: PLoS One. 2023 Sep 8;18(9):e0291274. doi: 10.1371/journal.pone.0291274 (PMC10490877; doi:10.1371/journal.pone.0291274)
Supplement: S1 Data — (XLSX) [file pone.0291274.s002.xlsx]

## Sheet: Form Responses 1
School type	Province of Saudi Arabia	School location	Do you have a disability?	Do you have a family member wih a disability?	Do you have a friend with a disability?	Do you have a classmate with a disability?	Do you have students with disabilities in your school?	Do you have expereince in playing with a student with a disability?	I would like to have Sara as my best friend	I would go play at Sara’s house	I would invite Sara to play with me after school	I would invite Sara to my graduation party	I would keep Sara company during recess	I would have fun with Sara	I would like Sara to be my neighbor	I would talk to Sara	I would like to have Sara as my deskmate	I would like to play with Sara in physical education classes	I would like to have Noura as my best friend	I would go play at Noura’s house	I would invite Noura to play with me after school	I would invite Noura to my graduation party	I would keep Noura company during recess	I would have fun with Noura	I would like Noura to be my neighbor	I would talk to Noura	I would like to have Noura as my deskmate	I would like to play with Noura in physical education classes	I would like to have Asma as my best friend	I would go play at Asma’s house	I would invite Asma to play with me after school	I would invite Asma to my graduation party	I would keep Asma company during recess	I would have fun with Asma	I would like Asma to be my neighbor	I would talk to Asma	I would like to have Asma as my deskmate	I would like to play with Asma in physical education classes
ARAMCO school	Eastern Province	Urban	No	Yes	No	No	No	No	I agree	I agree	I agree	I strongly agree	I don’t know	I agree	I agree	I agree	I agree	I strongly agree	I agree	I agree	I agree	I agree	I agree	I don’t know	I agree	I agree	I agree	I agree	I disagree	I disagree	I agree	I agree	I disagree	I don’t know	I don’t know	I don’t know	I agree	I agree
Public school	Eastern Province	Urban	No	No	No	No	Yes	Yes	I strongly agree	I strongly agree	I strongly agree	I strongly agree	I strongly agree	I strongly agree	I strongly agree	I strongly agree	I strongly agree	I agree	I strongly agree	I strongly agree	I strongly agree	I strongly agree	I strongly agree	I strongly agree	I strongly agree	I strongly agree	I strongly agree	I strongly agree	I disagree	I disagree	I disagree	I disagree	I don’t know	I don’t know	I strongly disagree	I don’t know	I disagree	I disagree
Public school	Eastern Province	Urban	No	No	No	No	Not sure	No	I strongly disagree	I agree	I agree	I agree	I agree	I agree	I agree	I agree	I agree	I agree	I agree	I agree	I agree	I agree	I agree	I agree	I agree	I agree	I agree	I agree	I agree	I agree	I agree	I agree	I agree	I agree	I agree	I agree	I agree	I agree
Public school	Eastern Province	Urban	No	No	No	Yes	Yes	Yes	I strongly agree	I strongly agree	I strongly agree	I strongly agree	I strongly agree	I strongly agree	I strongly agree	I strongly agree	I strongly agree	I strongly agree	I strongly agree	I strongly agree	I strongly agree	I strongly agree	I strongly agree	I strongly agree	I strongly agree	I strongly agree	I strongly agree	I strongly agree	I strongly agree	I strongly agree	I strongly agree	I strongly agree	I strongly agree	I strongly agree	I strongly agree	I strongly agree	I strongly agree	I strongly agree
Public school	Eastern Province	Urban	No	No	No	No	Not sure	Yes	I don’t know	I don’t know	I don’t know	I don’t know	I don’t know	I don’t know	I don’t know	I don’t know	I don’t know	I don’t know	I don’t know	I don’t know	I don’t know	I don’t know	I don’t know	I don’t know	I don’t know	I don’t know	I don’t know	I don’t know	I don’t know	I don’t know	I don’t know	I don’t know	I don’t know	I don’t know	I don’t know	I don’t know	I don’t know	I don’t know
ARAMCO school	Eastern Province	Urban	No	No	No	No	No	No	I agree	I agree	I agree	I agree	I agree	I agree	I agree	I agree	I agree	I agree	I agree	I agree	I agree	I agree	I agree	I agree	I agree	I agree	I agree	I agree	I agree	I agree	I agree	I agree	I agree	I agree	I agree	I agree	I agree	I agree
Public school	Eastern Province	Urban	No	No	No	No	No	No	I strongly agree	I strongly agree	I strongly agree	I strongly agree	I strongly agree	I strongly agree	I strongly agree	I strongly agree	I strongly agree	I strongly agree	I agree	I agree	I agree	I strongly agree	I strongly agree	I strongly agree	I strongly agree	I strongly agree	I strongly agree	I strongly agree	I agree	I agree	I agree	I agree	I agree	I agree	I agree	I agree	I agree	I agree
Public school	Eastern Province	Urban	No	No	No	No	Not sure	No	I strongly agree	I agree	I don’t know	I agree	I agree	I agree	I agree	I agree	I agree	I agree	I agree	I agree	I don’t know	I agree	I agree	I agree	I agree	I agree	I agree	I agree	I agree	I don’t know	I agree	I agree	I agree	I don’t know	I agree	I agree	I agree	I agree
Public school	Eastern Province	Urban	No	No	No	No	Not sure	No	I don’t know	I don’t know	I strongly disagree	I strongly disagree	I disagree	I disagree	I disagree	I don’t know	I disagree	I disagree	I don’t know	I don’t know	I disagree	I agree	I agree	I don’t know	I don’t know	I agree	I don’t know	I agree	I don’t know	I strongly agree	I agree	I agree	I strongly agree	I agree	I agree	I agree	I disagree	I agree
Public school	Eastern Province	Urban	No	Yes	No	No	No	Yes	I strongly agree	I strongly agree	I strongly agree	I strongly agree	I strongly agree	I strongly agree	I strongly agree	I strongly agree	I strongly agree	I strongly agree	I strongly agree	I strongly agree	I strongly agree	I strongly agree	I strongly agree	I strongly agree	I strongly agree	I strongly agree	I strongly agree	I strongly agree	I strongly agree	I strongly agree	I strongly agree	I strongly agree	I strongly agree	I strongly agree	I strongly agree	I strongly agree	I strongly agree	I strongly agree
Public school	Eastern Province	Urban	No	No	No	No	No	No	I agree	I agree	I agree	I agree	I agree	I strongly agree	I strongly agree	I agree	I agree	I agree	I agree	I agree	I agree	I strongly agree	I agree	I strongly agree	I strongly agree	I agree	I agree	I agree	I disagree	I disagree	I disagree	I strongly disagree	I disagree	I disagree	I strongly disagree	I disagree	I disagree	I disagree
Public school	Eastern Province	Urban	No	No	No	No	No	No	I strongly agree	I strongly agree	I strongly agree	I strongly agree	I strongly agree	I strongly agree	I strongly agree	I strongly agree	I strongly agree	I strongly agree	I strongly agree	I strongly agree	I strongly agree	I strongly agree	I strongly agree	I strongly agree	I strongly agree	I strongly agree	I strongly agree	I strongly agree	I strongly agree	I strongly agree	I strongly agree	I strongly agree	I strongly agree	I strongly agree	I strongly agree	I strongly agree	I strongly agree	I strongly agree
Public school	Eastern Province	Urban	No	No	No	No	Not sure	No	I agree	I agree	I agree	I agree	I agree	I agree	I agree	I agree	I agree	I agree	I agree	I agree	I agree	I agree	I agree	I agree	I agree	I agree	I agree	I agree	I disagree	I don’t know	I don’t know	I don’t know	I don’t know	I don’t know	I disagree	I disagree	I don’t know	I don’t know
Public school	Eastern Province	Urban	No	No	No	No	Yes	No	I agree	I agree	I don’t know	I agree	I agree	I agree	I agree	I agree	I don’t know	I agree	I agree	I agree	I agree	I agree	I agree	I agree	I agree	I agree	I agree	I agree	I agree	I agree	I agree	I agree	I agree	I agree	I agree	I agree	I agree	I agree
Public school	Eastern Province	Urban	No	No	No	No	No	No	I agree	I agree	I strongly agree	I strongly agree	I strongly agree	I strongly agree	I strongly agree	I strongly agree	I agree	I strongly agree	I agree	I strongly agree	I strongly agree	I strongly agree	I strongly agree	I strongly agree	I strongly agree	I strongly agree	I agree	I strongly agree	I disagree	I disagree	I disagree	I strongly disagree	I strongly disagree	I strongly disagree	I strongly disagree	I don’t know	I disagree	I disagree
Public school	Eastern Province	Urban	No	Yes	Yes	No	Yes	Yes	I strongly agree	I strongly agree	I agree	I agree	I agree	I agree	I agree	I agree	I agree	I agree	I agree	I agree	I agree	I agree	I agree	I agree	I agree	I agree	I agree	I agree	I agree	I agree	I agree	I agree	I agree	I agree	I agree	I agree	I agree	I agree
Public school	Eastern Province	Urban	No	Yes	No	No	Yes	Yes	I agree	I strongly agree	I don’t know	I agree	I agree	I agree	I agree	I agree	I agree	I don’t know	I strongly agree	I strongly agree	I disagree	I agree	I agree	I agree	I agree	I agree	I agree	I agree	I don’t know	I don’t know	I disagree	I don’t know	I agree	I don’t know	I don’t know	I agree	I agree	I agree
Public school	Eastern Province	Urban	No	No	No	No	No	No	I strongly agree	I don’t know	I disagree	I agree	I strongly agree	I agree	I strongly agree	I strongly agree	I strongly agree	I strongly agree	I agree	I agree	I don’t know	I don’t know	I agree	I agree	I agree	I agree	I agree	I agree	I don’t know	I disagree	I disagree	I don’t know	I don’t know	I disagree	I don’t know	I don’t know	I disagree	I disagree
Public school	Eastern Province	Urban	No	No	No	No	No	No	I strongly agree	I strongly agree	I strongly agree	I strongly agree	I strongly agree	I strongly agree	I strongly agree	I strongly agree	I strongly agree	I strongly agree	I strongly agree	I strongly agree	I strongly agree	I strongly agree	I strongly agree	I strongly agree	I strongly agree	I strongly agree	I strongly agree	I strongly agree	I agree	I agree	I agree	I agree	I agree	I agree	I agree	I strongly agree	I agree	I strongly agree
Public school	Eastern Province	Urban	No	No	No	No	Not sure	No	I strongly agree	I strongly agree	I strongly agree	I strongly agree	I strongly agree	I strongly agree	I strongly agree	I strongly agree	I strongly agree	I strongly agree	I strongly agree	I strongly agree	I strongly agree	I strongly agree	I strongly agree	I strongly agree	I strongly agree	I strongly agree	I strongly agree	I strongly agree	I strongly agree	I strongly agree	I strongly agree	I strongly agree	I strongly agree	I strongly agree	I strongly agree	I strongly agree	I strongly agree	I strongly agree
Public school	Eastern Province	Urban	No	No	No	Yes	Yes	No	I agree	I agree	I agree	I agree	I don’t know	I agree	I agree	I agree	I don’t know	I agree	I don’t know	I don’t know	I don’t know	I don’t know	I don’t know	I don’t know	I agree	I agree	I don’t know	I agree	I don’t know	I don’t know	I don’t know	I don’t know	I don’t know	I don’t know	I agree	I don’t know	I don’t know	I don’t know
Public school	Eastern Province	Urban	No	No	No	No	Not sure	No	I agree	I don’t know	I agree	I agree	I agree	I agree	I agree	I agree	I don’t know	I agree	I agree	I don’t know	I agree	I agree	I agree	I don’t know	I agree	I agree	I don’t know	I don’t know	I don’t know	I don’t know	I don’t know	I don’t know	I don’t know	I don’t know	I agree	I don’t know	I don’t know	I agree
ARAMCO school	Eastern Province	Urban	No	No	No	No	Yes	Yes	I don’t know	I don’t know	I agree	I don’t know	I don’t know	I don’t know	I agree	I agree	I disagree	I disagree	I disagree	I disagree	I disagree	I disagree	I disagree	I disagree	I disagree	I disagree	I disagree	I disagree	I disagree	I disagree	I disagree	I disagree	I disagree	I disagree	I disagree	I disagree	I disagree	I disagree
ARAMCO school	Eastern Province	Urban	No	No	No	Yes	Yes	Yes	I agree	I agree	I agree	I agree	I agree	I agree	I agree	I agree	I agree	I agree	I agree	I agree	I agree	I agree	I agree	I agree	I agree	I agree	I agree	I agree	I don’t know	I agree	I agree	I agree	I agree	I agree	I agree	I agree	I agree	I agree
Private school	Eastern Province	Urban	No	No	No	No	No	No	I agree	I agree	I agree	I strongly agree	I agree	I agree	I strongly agree	I agree	I agree	I agree	I agree	I agree	I agree	I strongly agree	I agree	I agree	I strongly agree	I agree	I agree	I agree	I disagree	I don’t know	I don’t know	I agree	I disagree	I disagree	I disagree	I disagree	I disagree	I disagree
Private school	Eastern Province	Urban	No	No	Yes	Yes	Yes	Yes	I agree	I agree	I agree	I agree	I agree	I don’t know	I agree	I agree	I agree	I agree	I don’t know	I don’t know	I agree	I agree	I agree	I don’t know	I agree	I agree	I agree	I agree	I disagree	I disagree	I disagree	I agree	I disagree	I don’t know	I agree	I agree	I disagree	I disagree
Public school	Eastern Province	Urban	No	No	No	No	Not sure	No	I disagree	I don’t know	I agree	I strongly agree	I don’t know	I don’t know	I agree	I don’t know	I disagree	I agree	I agree	I agree	I strongly agree	I strongly agree	I strongly agree	I don’t know	I agree	I agree	I don’t know	I strongly agree	I agree	I strongly agree	I strongly agree	I agree	I strongly agree	I agree	I strongly agree	I agree	I agree	I strongly agree
ARAMCO school	Eastern Province	Urban	No	No	No	Yes	Not sure	No	I agree	I strongly agree	I agree	I strongly agree	I agree	I strongly agree	I agree	I agree	I agree	I agree	I don’t know	I agree	I agree	I agree	I agree	I agree	I agree	I agree	I disagree	I agree	I disagree	I disagree	I agree	I agree	I agree	I don’t know	I disagree	I agree	I disagree	I agree
Public school	Eastern Province	Urban	No	No	No	No	Not sure	No	I agree	I agree	I agree	I agree	I agree	I agree	I agree	I agree	I agree	I agree	I agree	I agree	I agree	I agree	I agree	I agree	I agree	I agree	I agree	I agree	I don’t know	I don’t know	I don’t know	I don’t know	I don’t know	I don’t know	I don’t know	I don’t know	I don’t know	I don’t know
Public school	Eastern Province	Urban	No	No	Yes	Yes	Yes	Yes	I agree	I strongly agree	I strongly agree	I agree	I agree	I agree	I agree	I agree	I agree	I agree	I strongly agree	I strongly agree	I strongly agree	I strongly agree	I strongly agree	I strongly agree	I strongly agree	I strongly agree	I agree	I strongly agree	I strongly agree	I strongly agree	I strongly agree	I strongly agree	I strongly agree	I strongly agree	I strongly agree	I strongly agree	I strongly agree	I strongly agree
Public school	Eastern Province	Urban	No	No	No	No	Not sure	Yes	I don’t know	I don’t know	I don’t know	I don’t know	I don’t know	I don’t know	I don’t know	I don’t know	I don’t know	I don’t know	I don’t know	I don’t know	I don’t know	I don’t know	I don’t know	I don’t know	I don’t know	I don’t know	I don’t know	I don’t know	I don’t know	I don’t know	I don’t know	I don’t know	I don’t know	I don’t know	I don’t know	I don’t know	I don’t know	I don’t know
Private school	Eastern Province	Urban	No	No	No	No	Not sure	No	I agree	I don’t know	I agree	I agree	I agree	I agree	I don’t know	I agree	I agree	I agree	I agree	I agree	I agree	I agree	I agree	I agree	I agree	I agree	I agree	I agree	I agree	I disagree	I don’t know	I agree	I agree	I don’t know	I agree	I agree	I agree	I agree
Public school	Eastern Province	Urban	No	No	No	No	Not sure	Yes	I strongly agree	I don’t know	I agree	I strongly agree	I strongly agree	I strongly agree	I strongly agree	I agree	I strongly agree	I agree	I strongly agree	I agree	I agree	I strongly agree	I strongly agree	I agree	I agree	I strongly agree	I strongly agree	I strongly agree	I agree	I agree	I agree	I don’t know	I agree	I agree	I agree	I agree	I strongly agree	I strongly agree
Public school	Eastern Province	Urban	No	No	No	No	Not sure	No	I agree	I agree	I don’t know	I agree	I agree	I don’t know	I don’t know	I strongly agree	I agree	I agree	I agree	I don’t know	I agree	I strongly agree	I agree	I don’t know	I agree	I don’t know	I agree	I don’t know	I agree	I agree	I agree	I agree	I agree	I don’t know	I agree	I don’t know	I agree	I agree
Public school	Eastern Province	Urban	No	No	No	No	Not sure	No	I agree	I agree	I agree	I agree	I agree	I agree	I agree	I agree	I agree	I agree	I agree	I agree	I agree	I agree	I agree	I agree	I agree	I agree	I agree	I agree	I don’t know	I don’t know	I agree	I agree	I agree	I agree	I agree	I agree	I don’t know	I agree
Public school	Eastern Province	Urban	No	No	No	No	Not sure	No	I agree	I agree	I agree	I agree	I agree	I agree	I agree	I agree	I agree	I agree	I don’t know	I agree	I agree	I agree	I agree	I agree	I agree	I agree	I agree	I agree	I don’t know	I agree	I don’t know	I agree	I agree	I agree	I agree	I agree	I don’t know	I agree
Public school	Eastern Province	Urban	No	No	No	No	Not sure	No	I agree	I agree	I agree	I agree	I agree	I agree	I agree	I agree	I agree	I agree	I don’t know	I agree	I agree	I agree	I agree	I agree	I agree	I agree	I agree	I agree	I agree	I agree	I agree	I agree	I agree	I agree	I agree	I agree	I agree	I agree
ARAMCO school	Eastern Province	Urban	No	No	No	No	Yes	No	I don’t know	I don’t know	I don’t know	I agree	I don’t know	I don’t know	I agree	I agree	I don’t know	I agree	I agree	I agree	I agree	I agree	I agree	I don’t know	I don’t know	I agree	I don’t know	I agree	I disagree	I disagree	I don’t know	I disagree	I disagree	I don’t know	I disagree	I disagree	I don’t know	I don’t know
Public school	Eastern Province	Urban	No	No	No	No	No	No	I agree	I don’t know	I don’t know	I agree	I agree	I don’t know	I don’t know	I agree	I agree	I agree	I agree	I don’t know	I don’t know	I agree	I agree	I agree	I agree	I agree	I agree	I agree	I don’t know	I don’t know	I don’t know	I agree	I don’t know	I don’t know	I don’t know	I agree	I don’t know	I don’t know
ARAMCO school	Eastern Province	Urban	No	No	Yes	Yes	Yes	Yes	I agree	I strongly agree	I agree	I strongly agree	I strongly agree	I agree	I agree	I agree	I strongly agree	I strongly agree	I agree	I agree	I agree	I strongly agree	I agree	I agree	I strongly agree	I agree	I strongly agree	I agree	I don’t know	I agree	I don’t know	I agree	I don’t know	I don’t know	I agree	I agree	I don’t know	I don’t know
Public school	Eastern Province	Urban	No	No	No	No	Not sure	No	I strongly agree	I strongly agree	I strongly agree	I strongly agree	I strongly agree	I strongly agree	I strongly agree	I strongly agree	I strongly agree	I strongly agree	I strongly agree	I strongly agree	I strongly agree	I strongly agree	I strongly agree	I strongly agree	I strongly agree	I strongly agree	I strongly agree	I strongly agree	I strongly agree	I strongly agree	I strongly agree	I strongly agree	I strongly agree	I strongly agree	I strongly agree	I strongly agree	I strongly agree	I strongly agree
ARAMCO school	Eastern Province	Urban	No	Yes	No	No	Yes	No	I don’t know	I agree	I agree	I strongly agree	I don’t know	I agree	I agree	I agree	I strongly agree	I strongly agree	I don’t know	I don’t know	I agree	I don’t know	I agree	I agree	I agree	I agree	I don’t know	I don’t know	I disagree	I disagree	I disagree	I disagree	I disagree	I disagree	I disagree	I disagree	I disagree	I disagree
Private school	Eastern Province	Urban	No	No	No	No	Not sure	Yes	I agree	I agree	I agree	I agree	I agree	I agree	I agree	I agree	I disagree	I agree	I agree	I agree	I agree	I agree	I agree	I agree	I agree	I agree	I agree	I agree	I agree	I agree	I agree	I agree	I agree	I agree	I agree	I agree	I agree	I agree
Private school	Eastern Province	Urban	No	No	Yes	Yes	Yes	Yes	I agree	I agree	I agree	I agree	I agree	I agree	I agree	I agree	I agree	I agree	I agree	I agree	I agree	I agree	I agree	I agree	I agree	I agree	I agree	I agree	I agree	I agree	I agree	I agree	I agree	I agree	I agree	I agree	I agree	I agree
ARAMCO school	Eastern Province	Urban	No	No	No	No	Not sure	No	I agree	I agree	I agree	I agree	I agree	I agree	I agree	I agree	I agree	I agree	I agree	I agree	I agree	I agree	I agree	I agree	I agree	I agree	I agree	I agree	I disagree	I disagree	I disagree	I agree	I agree	I don’t know	I agree	I agree	I agree	I disagree
ARAMCO school	Eastern Province	Urban	No	No	No	No	Yes	No	I agree	I agree	I agree	I agree	I agree	I agree	I agree	I agree	I agree	I agree	I agree	I agree	I agree	I agree	I agree	I agree	I agree	I agree	I agree	I agree	I don’t know	I disagree	I agree	I agree	I agree	I agree	I agree	I agree	I agree	I agree
ARAMCO school	Eastern Province	Urban	No	No	No	No	Not sure	No	I agree	I agree	I agree	I disagree	I agree	I agree	I agree	I agree	I disagree	I disagree	I disagree	I agree	I agree	I disagree	I don’t know	I agree	I agree	I agree	I disagree	I disagree	I disagree	I disagree	I disagree	I disagree	I disagree	I disagree	I disagree	I disagree	I disagree	I disagree
ARAMCO school	Eastern Province	Urban	No	No	No	Yes	Yes	Yes	I strongly agree	I strongly agree	I strongly agree	I strongly agree	I strongly agree	I strongly agree	I strongly agree	I strongly agree	I agree	I agree	I strongly agree	I strongly agree	I agree	I agree	I agree	I agree	I agree	I agree	I agree	I agree	I don’t know	I disagree	I disagree	I disagree	I disagree	I don’t know	I disagree	I don’t know	I disagree	I disagree
Private school	Eastern Province	Urban	No	No	No	No	Not sure	Yes	I agree	I agree	I agree	I agree	I agree	I agree	I agree	I agree	I agree	I agree	I agree	I agree	I agree	I agree	I agree	I agree	I agree	I agree	I agree	I agree	I disagree	I disagree	I disagree	I disagree	I disagree	I disagree	I disagree	I disagree	I disagree	I disagree
ARAMCO school	Eastern Province	Urban	No	Yes	No	Yes	Yes	Yes	I strongly agree	I strongly agree	I strongly agree	I strongly agree	I strongly agree	I strongly agree	I strongly agree	I strongly agree	I strongly agree	I strongly agree	I agree	I agree	I agree	I agree	I agree	I agree	I agree	I agree	I agree	I agree	I disagree	I disagree	I don’t know	I don’t know	I don’t know	I don’t know	I don’t know	I disagree	I disagree	I don’t know
Public school	Eastern Province	Urban	No	No	No	No	No	No	I strongly agree	I strongly agree	I strongly agree	I strongly agree	I agree	I strongly agree	I agree	I agree	I strongly agree	I agree	I agree	I strongly agree	I agree	I strongly agree	I agree	I strongly agree	I agree	I agree	I strongly agree	I agree	I agree	I agree	I disagree	I agree	I agree	I disagree	I agree	I disagree	I agree	I agree
Public school	Eastern Province	Urban	No	No	No	No	Yes	No	I agree	I agree	I agree	I agree	I agree	I agree	I agree	I agree	I agree	I agree	I agree	I agree	I agree	I agree	I agree	I agree	I agree	I agree	I agree	I agree	I don’t know	I don’t know	I agree	I agree	I agree	I don’t know	I don’t know	I don’t know	I agree	I agree
Public school	Eastern Province	Urban	No	No	Yes	No	Not sure	Yes	I agree	I agree	I agree	I agree	I don’t know	I agree	I don’t know	I agree	I don’t know	I agree	I don’t know	I disagree	I agree	I agree	I disagree	I don’t know	I disagree	I disagree	I disagree	I agree	I disagree	I agree	I agree	I agree	I agree	I don’t know	I agree	I agree	I don’t know	I agree
Public school	Eastern Province	Urban	No	No	Yes	No	Not sure	No	I disagree	I agree	I agree	I agree	I disagree	I don’t know	I agree	I agree	I don’t know	I agree	I agree	I agree	I don’t know	I agree	I disagree	I disagree	I agree	I agree	I disagree	I agree	I disagree	I disagree	I disagree	I disagree	I disagree	I strongly disagree	I strongly disagree	I strongly disagree	I strongly disagree	I strongly disagree
Public school	Eastern Province	Urban	No	No	No	No	Yes	No	I disagree	I disagree	I agree	I disagree	I disagree	I disagree	I disagree	I agree	I disagree	I disagree	I disagree	I disagree	I disagree	I disagree	I disagree	I disagree	I disagree	I agree	I disagree	I disagree	I agree	I agree	I agree	I agree	I agree	I agree	I agree	I agree	I agree	I agree
Private school	Eastern Province	Urban	No	No	No	No	Not sure	No	I agree	I agree	I agree	I agree	I don’t know	I agree	I don’t know	I don’t know	I agree	I strongly agree	I agree	I agree	I agree	I agree	I don’t know	I agree	I don’t know	I agree	I agree	I agree	I don’t know	I don’t know	I don’t know	I don’t know	I don’t know	I don’t know	I don’t know	I agree	I don’t know	I agree
Public school	Eastern Province	Urban	No	No	No	No	Not sure	Yes	I agree	I agree	I agree	I agree	I agree	I agree	I agree	I agree	I agree	I agree	I agree	I agree	I agree	I agree	I agree	I agree	I agree	I agree	I agree	I agree	I agree	I agree	I agree	I agree	I agree	I agree	I agree	I agree	I agree	I agree
Public school	Eastern Province	Urban	No	No	Yes	Yes	Yes	Yes	I strongly agree	I strongly agree	I strongly agree	I strongly agree	I agree	I agree	I agree	I strongly agree	I agree	I agree	I agree	I agree	I agree	I strongly agree	I strongly agree	I agree	I strongly agree	I strongly agree	I strongly agree	I strongly agree	I agree	I agree	I strongly agree	I strongly agree	I strongly agree	I strongly agree	I agree	I strongly agree	I strongly agree	I strongly agree
Private school	Eastern Province	Urban	No	No	Yes	No	No	Yes	I don’t know	I agree	I agree	I agree	I agree	I don’t know	I don’t know	I agree	I agree	I agree	I agree	I don’t know	I agree	I agree	I agree	I agree	I agree	I agree	I agree	I agree	I agree	I agree	I agree	I agree	I agree	I agree	I agree	I agree	I agree	I agree
Public school	Eastern Province	Urban	No	No	Yes	No	Not sure	Yes	I agree	I agree	I agree	I agree	I agree	I agree	I agree	I strongly agree	I strongly agree	I agree	I agree	I agree	I agree	I agree	I agree	I agree	I agree	I agree	I agree	I agree	I agree	I agree	I agree	I agree	I agree	I agree	I agree	I agree	I agree	I agree
Public school	Eastern Province	Urban	No	No	No	No	Not sure	Yes	I agree	I don’t know	I agree	I agree	I agree	I strongly agree	I strongly agree	I strongly agree	I strongly agree	I strongly agree	I strongly agree	I strongly agree	I agree	I strongly agree	I strongly agree	I strongly agree	I strongly agree	I strongly agree	I strongly agree	I agree	I disagree	I don’t know	I don’t know	I agree	I don’t know	I don’t know	I agree	I agree	I disagree	I agree
Public school	Eastern Province	Urban	No	No	Yes	No	Yes	Yes	I agree	I agree	I don’t know	I agree	I agree	I agree	I agree	I agree	I agree	I agree	I agree	I agree	I agree	I agree	I agree	I agree	I agree	I agree	I agree	I agree	I don’t know	I don’t know	I don’t know	I don’t know	I don’t know	I don’t know	I don’t know	I don’t know	I don’t know	I don’t know
Public school	Eastern Province	Urban	No	No	No	No	Not sure	No	I agree	I agree	I agree	I agree	I agree	I agree	I agree	I agree	I agree	I agree	I disagree	I disagree	I disagree	I agree	I disagree	I agree	I don’t know	I disagree	I don’t know	I don’t know	I disagree	I disagree	I disagree	I agree	I don’t know	I don’t know	I don’t know	I don’t know	I don’t know	I agree
ARAMCO school	Eastern Province	Urban	No	No	No	No	Yes	No	I agree	I agree	I agree	I agree	I agree	I agree	I agree	I agree	I agree	I agree	I agree	I agree	I agree	I agree	I agree	I agree	I agree	I agree	I agree	I agree	I agree	I agree	I agree	I agree	I agree	I agree	I agree	I agree	I agree	I agree
ARAMCO school	Eastern Province	Urban	No	No	No	Yes	Yes	Yes	I agree	I agree	I agree	I agree	I agree	I don’t know	I agree	I agree	I agree	I agree	I agree	I agree	I agree	I agree	I agree	I agree	I agree	I agree	I agree	I agree	I don’t know	I agree	I agree	I agree	I agree	I agree	I agree	I agree	I agree	I agree
Public school	Eastern Province	Urban	No	No	No	No	No	No	I agree	I agree	I agree	I agree	I agree	I agree	I agree	I agree	I agree	I agree	I agree	I agree	I agree	I agree	I agree	I agree	I agree	I agree	I agree	I agree	I don’t know	I don’t know	I don’t know	I don’t know	I don’t know	I don’t know	I don’t know	I don’t know	I don’t know	I don’t know
Public school	Eastern Province	Urban	No	No	No	No	Not sure	No	I agree	I agree	I agree	I agree	I agree	I agree	I agree	I agree	I agree	I agree	I agree	I agree	I agree	I agree	I agree	I agree	I agree	I agree	I agree	I agree	I agree	I agree	I agree	I agree	I agree	I don’t know	I agree	I agree	I agree	I agree
Public school	Eastern Province	Urban	No	No	No	No	Not sure	No	I agree	I agree	I agree	I strongly agree	I strongly agree	I strongly agree	I strongly agree	I strongly agree	I strongly agree	I strongly agree	I strongly agree	I strongly agree	I strongly agree	I strongly agree	I strongly agree	I strongly agree	I strongly agree	I strongly agree	I strongly agree	I strongly agree	I agree	I agree	I agree	I strongly agree	I agree	I agree	I agree	I agree	I strongly agree	I strongly agree
Public school	Eastern Province	Urban	No	No	No	No	Not sure	No	I strongly disagree	I agree	I agree	I agree	I agree	I agree	I agree	I agree	I agree	I agree	I agree	I agree	I agree	I agree	I agree	I agree	I agree	I agree	I agree	I agree	I disagree	I agree	I agree	I agree	I agree	I agree	I agree	I agree	I agree	I agree
Public school	Eastern Province	Urban	No	No	No	No	Not sure	No	I agree	I agree	I agree	I agree	I agree	I agree	I agree	I agree	I agree	I agree	I agree	I agree	I agree	I agree	I agree	I agree	I agree	I agree	I agree	I agree	I don’t know	I don’t know	I don’t know	I don’t know	I disagree	I don’t know	I don’t know	I don’t know	I disagree	I don’t know
Public school	Eastern Province	Urban	No	No	No	No	Yes	Yes	I strongly disagree	I strongly disagree	I strongly disagree	I strongly disagree	I strongly disagree	I strongly disagree	I strongly disagree	I strongly disagree	I strongly disagree	I strongly disagree	I strongly disagree	I strongly disagree	I strongly disagree	I strongly disagree	I strongly disagree	I strongly disagree	I strongly disagree	I strongly disagree	I strongly disagree	I strongly disagree	I strongly disagree	I strongly disagree	I strongly disagree	I strongly disagree	I strongly disagree	I strongly disagree	I strongly disagree	I strongly disagree	I strongly disagree	I strongly disagree
ARAMCO school	Eastern Province	Urban	No	No	No	Yes	Yes	Yes	I agree	I agree	I agree	I strongly agree	I agree	I agree	I agree	I agree	I agree	I agree	I agree	I don’t know	I don’t know	I agree	I agree	I don’t know	I don’t know	I agree	I agree	I agree	I disagree	I disagree	I disagree	I don’t know	I disagree	I disagree	I disagree	I disagree	I disagree	I disagree
ARAMCO school	Eastern Province	Urban	No	No	No	Yes	Yes	No	I agree	I don’t know	I disagree	I agree	I agree	I agree	I disagree	I don’t know	I don’t know	I don’t know	I disagree	I don’t know	I don’t know	I don’t know	I don’t know	I don’t know	I don’t know	I disagree	I agree	I disagree	I don’t know	I don’t know	I don’t know	I don’t know	I don’t know	I disagree	I disagree	I disagree	I disagree	I disagree
Public school	Eastern Province	Urban	No	No	No	No	Not sure	No	I agree	I strongly agree	I agree	I agree	I agree	I agree	I agree	I agree	I agree	I agree	I agree	I agree	I agree	I agree	I agree	I strongly agree	I agree	I agree	I agree	I agree	I disagree	I disagree	I disagree	I disagree	I disagree	I disagree	I disagree	I disagree	I disagree	I disagree
ARAMCO school	Eastern Province	Urban	No	No	No	Yes	Yes	No	I strongly agree	I strongly agree	I agree	I agree	I agree	I agree	I agree	I agree	I agree	I agree	I agree	I agree	I agree	I agree	I agree	I agree	I agree	I agree	I agree	I agree	I agree	I agree	I agree	I agree	I agree	I agree	I agree	I agree	I disagree	I agree
Public school	Eastern Province	Urban	No	No	No	No	Not sure	No	I disagree	I strongly disagree	I disagree	I don’t know	I disagree	I disagree	I agree	I don’t know	I disagree	I disagree	I disagree	I disagree	I disagree	I don’t know	I disagree	I strongly disagree	I don’t know	I agree	I disagree	I disagree	I don’t know	I strongly disagree	I strongly disagree	I strongly disagree	I don’t know	I strongly disagree	I disagree	I strongly disagree	I agree	I agree
Public school	Eastern Province	Urban	No	No	No	No	Yes	Yes	I agree	I don’t know	I disagree	I disagree	I agree	I agree	I agree	I agree	I agree	I agree	I agree	I agree	I agree	I agree	I agree	I agree	I agree	I agree	I agree	I agree	I don’t know	I disagree	I disagree	I disagree	I disagree	I disagree	I disagree	I disagree	I disagree	I disagree
Public school	Eastern Province	Urban	No	No	No	Yes	Yes	Yes	I strongly agree	I agree	I agree	I strongly agree	I don’t know	I agree	I don’t know	I agree	I agree	I agree	I don’t know	I don’t know	I disagree	I don’t know	I don’t know	I don’t know	I don’t know	I agree	I disagree	I don’t know	I disagree	I strongly disagree	I strongly disagree	I don’t know	I disagree	I strongly disagree	I strongly disagree	I don’t know	I don’t know	I don’t know
Private school	Eastern Province	Urban	No	No	Yes	Yes	Yes	Yes	I disagree	I disagree	I disagree	I agree	I disagree	I disagree	I disagree	I disagree	I strongly disagree	I disagree	I disagree	I disagree	I disagree	I agree	I don’t know	I don’t know	I disagree	I agree	I strongly disagree	I agree	I agree	I agree	I agree	I agree	I agree	I don’t know	I disagree	I agree	I disagree	I agree
ARAMCO school	Eastern Province	Urban	No	No	Yes	No	Yes	Yes	I agree	I agree	I agree	I agree	I agree	I agree	I agree	I agree	I agree	I agree	I disagree	I disagree	I disagree	I disagree	I agree	I don’t know	I agree	I agree	I disagree	I agree	I disagree	I disagree	I disagree	I disagree	I disagree	I disagree	I disagree	I disagree	I disagree	I disagree
Public school	Eastern Province	Urban	No	Yes	No	No	No	Yes	I agree	I agree	I agree	I agree	I agree	I agree	I agree	I agree	I agree	I agree	I agree	I agree	I agree	I agree	I agree	I agree	I agree	I agree	I agree	I agree	I don’t know	I don’t know	I don’t know	I don’t know	I don’t know	I don’t know	I agree	I don’t know	I don’t know	I don’t know
Public school	Eastern Province	Urban	No	No	No	No	Yes	No	I don’t know	I agree	I agree	I agree	I agree	I agree	I agree	I agree	I agree	I agree	I don’t know	I don’t know	I don’t know	I agree	I agree	I agree	I don’t know	I don’t know	I don’t know	I don’t know	I don’t know	I don’t know	I don’t know	I don’t know	I don’t know	I don’t know	I don’t know	I don’t know	I don’t know	I don’t know
ARAMCO school	Eastern Province	Urban	No	No	No	No	Not sure	No	I agree	I agree	I agree	I agree	I agree	I agree	I agree	I agree	I agree	I agree	I agree	I agree	I agree	I agree	I agree	I agree	I agree	I agree	I agree	I agree	I don’t know	I disagree	I agree	I disagree	I don’t know	I don’t know	I don’t know	I disagree	I don’t know	I don’t know
ARAMCO school	Eastern Province	Urban	No	No	No	No	Not sure	No	I don’t know	I agree	I agree	I don’t know	I agree	I agree	I agree	I agree	I agree	I agree	I agree	I agree	I agree	I agree	I agree	I agree	I agree	I agree	I agree	I agree	I agree	I agree	I agree	I agree	I agree	I agree	I agree	I agree	I agree	I agree
Public school	Eastern Province	Urban	No	No	No	No	Yes	No	I agree	I agree	I agree	I agree	I agree	I agree	I agree	I agree	I agree	I agree	I agree	I agree	I agree	I agree	I agree	I don’t know	I agree	I agree	I don’t know	I agree	I don’t know	I don’t know	I don’t know	I don’t know	I disagree	I disagree	I disagree	I disagree	I don’t know	I don’t know
Public school	Eastern Province	Urban	No	No	No	No	Yes	Yes	I agree	I agree	I agree	I agree	I agree	I agree	I agree	I agree	I agree	I agree	I don’t know	I agree	I agree	I agree	I don’t know	I don’t know	I don’t know	I agree	I agree	I agree	I agree	I agree	I agree	I don’t know	I agree	I agree	I don’t know	I agree	I don’t know	I don’t know
Public school	Eastern Province	Urban	No	Yes	No	No	No	Yes	I agree	I agree	I agree	I agree	I agree	I agree	I agree	I agree	I agree	I agree	I agree	I agree	I agree	I agree	I agree	I agree	I agree	I agree	I agree	I agree	I agree	I agree	I agree	I agree	I agree	I agree	I agree	I agree	I agree	I agree
Public school	Eastern Province	Urban	No	No	No	No	Not sure	Yes	I agree	I agree	I agree	I agree	I agree	I agree	I agree	I don’t know	I disagree	I agree	I agree	I agree	I disagree	I disagree	I don’t know	I agree	I disagree	I agree	I disagree	I agree	I disagree	I disagree	I disagree	I disagree	I disagree	I disagree	I disagree	I disagree	I disagree	I disagree
ARAMCO school	Eastern Province	Urban	No	Yes	No	No	Yes	Yes	I strongly agree	I agree	I don’t know	I agree	I agree	I agree	I don’t know	I agree	I agree	I agree	I don’t know	I don’t know	I agree	I agree	I agree	I agree	I agree	I agree	I agree	I agree	I disagree	I disagree	I disagree	I agree	I don’t know	I don’t know	I don’t know	I agree	I don’t know	I agree
ARAMCO school	Eastern Province	Urban	No	No	No	Yes	Yes	No	I agree	I agree	I agree	I agree	I agree	I agree	I agree	I agree	I agree	I agree	I agree	I agree	I agree	I agree	I don’t know	I agree	I agree	I agree	I agree	I agree	I don’t know	I disagree	I don’t know	I agree	I agree	I don’t know	I don’t know	I agree	I don’t know	I agree
Public school	Eastern Province	Urban	No	No	No	No	No	Yes	I agree	I agree	I don’t know	I agree	I agree	I agree	I don’t know	I agree	I don’t know	I don’t know	I disagree	I don’t know	I agree	I agree	I don’t know	I don’t know	I don’t know	I agree	I disagree	I don’t know	I agree	I don’t know	I agree	I agree	I don’t know	I don’t know	I disagree	I agree	I don’t know	I don’t know
ARAMCO school	Eastern Province	Urban	No	No	No	Yes	Not sure	Yes	I don’t know	I agree	I don’t know	I agree	I don’t know	I don’t know	I agree	I agree	I agree	I don’t know	I don’t know	I agree	I don’t know	I agree	I don’t know	I don’t know	I agree	I agree	I agree	I don’t know	I disagree	I disagree	I don’t know	I don’t know	I disagree	I don’t know	I disagree	I don’t know	I don’t know	I disagree
Public school	Eastern Province	Urban	No	No	No	No	No	Yes	I agree	I agree	I agree	I strongly agree	I agree	I agree	I agree	I agree	I agree	I agree	I agree	I agree	I agree	I agree	I agree	I agree	I agree	I agree	I agree	I agree	I agree	I agree	I agree	I agree	I agree	I agree	I agree	I agree	I don’t know	I agree
Public school	Eastern Province	Urban	No	Yes	Yes	Yes	Yes	Yes	I agree	I agree	I agree	I agree	I agree	I agree	I agree	I agree	I agree	I agree	I agree	I agree	I agree	I agree	I agree	I agree	I agree	I agree	I agree	I agree	I disagree	I don’t know	I disagree	I agree	I disagree	I agree	I disagree	I don’t know	I don’t know	I agree
Public school	Eastern Province	Urban	No	No	No	No	No	No	I agree	I agree	I agree	I agree	I agree	I agree	I agree	I agree	I agree	I agree	I agree	I agree	I agree	I agree	I agree	I agree	I strongly agree	I agree	I agree	I agree	I agree	I agree	I agree	I agree	I agree	I agree	I agree	I agree	I agree	I agree
Public school	Eastern Province	Urban	No	Yes	No	No	Not sure	No	I agree	I agree	I agree	I agree	I agree	I agree	I agree	I agree	I agree	I agree	I don’t know	I disagree	I don’t know	I don’t know	I don’t know	I disagree	I don’t know	I don’t know	I disagree	I disagree	I don’t know	I agree	I agree	I don’t know	I don’t know	I agree	I don’t know	I agree	I don’t know	I agree
Private school	Eastern Province	Urban	No	No	Yes	Yes	Yes	Yes	I don’t know	I agree	I agree	I strongly agree	I don’t know	I don’t know	I agree	I agree	I don’t know	I don’t know	I agree	I agree	I agree	I agree	I don’t know	I don’t know	I agree	I agree	I don’t know	I don’t know	I don’t know	I agree	I agree	I agree	I don’t know	I don’t know	I agree	I agree	I don’t know	I agree
Public school	Eastern Province	Urban	No	No	Yes	No	Not sure	Yes	I strongly agree	I strongly agree	I strongly agree	I strongly agree	I strongly agree	I strongly agree	I strongly agree	I strongly agree	I strongly agree	I strongly agree	I strongly agree	I strongly agree	I strongly agree	I strongly agree	I strongly agree	I strongly agree	I strongly agree	I strongly agree	I strongly agree	I strongly agree	I strongly agree	I strongly agree	I strongly agree	I strongly agree	I strongly agree	I strongly agree	I strongly agree	I strongly agree	I strongly agree	I strongly agree
Public school	Eastern Province	Urban	No	Yes	No	No	Not sure	Yes	I agree	I agree	I agree	I agree	I don’t know	I strongly agree	I strongly agree	I agree	I agree	I agree	I agree	I agree	I agree	I agree	I don’t know	I strongly agree	I strongly agree	I strongly agree	I strongly agree	I strongly agree	I agree	I agree	I agree	I agree	I agree	I agree	I agree	I agree	I strongly agree	I agree
Public school	Eastern Province	Urban	No	No	No	No	Not sure	Yes	I agree	I agree	I agree	I agree	I agree	I agree	I agree	I agree	I agree	I agree	I agree	I don’t know	I agree	I agree	I agree	I agree	I agree	I agree	I agree	I agree	I agree	I agree	I agree	I agree	I agree	I agree	I agree	I agree	I agree	I agree
Public school	Eastern Province	Urban	No	No	No	No	No	No	I strongly agree	I strongly agree	I strongly agree	I agree	I strongly agree	I strongly agree	I agree	I strongly agree	I agree	I strongly agree	I agree	I strongly agree	I strongly agree	I strongly agree	I agree	I agree	I agree	I strongly agree	I agree	I strongly agree	I agree	I agree	I strongly agree	I don’t know	I agree	I strongly agree	I agree	I agree	I don’t know	I strongly agree
Public school	Eastern Province	Urban	No	No	No	No	Not sure	No	I strongly agree	I strongly agree	I strongly agree	I strongly agree	I strongly agree	I strongly agree	I strongly agree	I strongly agree	I strongly agree	I strongly agree	I strongly agree	I strongly agree	I strongly agree	I strongly agree	I strongly agree	I strongly agree	I strongly agree	I strongly agree	I strongly agree	I strongly agree	I strongly agree	I strongly agree	I strongly agree	I strongly agree	I strongly agree	I strongly agree	I strongly agree	I strongly agree	I strongly agree	I strongly agree
Public school	Eastern Province	Urban	No	No	Yes	No	Not sure	Yes	I strongly agree	I strongly agree	I strongly agree	I strongly agree	I strongly agree	I strongly agree	I strongly agree	I strongly agree	I strongly agree	I strongly agree	I strongly agree	I strongly agree	I strongly agree	I strongly agree	I strongly agree	I strongly agree	I strongly agree	I strongly agree	I strongly agree	I strongly agree	I strongly agree	I strongly agree	I strongly agree	I strongly agree	I strongly agree	I strongly agree	I strongly agree	I strongly agree	I strongly agree	I strongly agree
Public school	Eastern Province	Urban	No	No	No	No	Yes	Yes	I strongly agree	I agree	I strongly agree	I agree	I agree	I strongly agree	I strongly agree	I strongly agree	I agree	I strongly agree	I strongly agree	I agree	I strongly agree	I agree	I strongly agree	I agree	I agree	I agree	I agree	I strongly agree	I don’t know	I agree	I disagree	I don’t know	I disagree	I agree	I agree	I agree	I strongly agree	I strongly agree
Public school	Eastern Province	Urban	No	No	No	No	Not sure	No	I agree	I don’t know	I don’t know	I don’t know	I don’t know	I agree	I agree	I don’t know	I don’t know	I agree	I don’t know	I don’t know	I don’t know	I don’t know	I agree	I agree	I don’t know	I agree	I don’t know	I agree	I agree	I don’t know	I don’t know	I don’t know	I agree	I agree	I don’t know	I don’t know	I don’t know	I agree
Private school	Eastern Province	Urban	No	No	Yes	Yes	Not sure	No	I agree	I agree	I agree	I agree	I agree	I agree	I agree	I agree	I agree	I agree	I agree	I agree	I agree	I agree	I agree	I agree	I agree	I agree	I agree	I agree	I don’t know	I don’t know	I don’t know	I don’t know	I agree	I agree	I agree	I agree	I agree	I agree
Private school	Eastern Province	Urban	No	No	Yes	No	Yes	No	I don’t know	I don’t know	I agree	I agree	I agree	I don’t know	I agree	I agree	I don’t know	I agree	I don’t know	I don’t know	I don’t know	I don’t know	I don’t know	I don’t know	I agree	I agree	I agree	I don’t know	I don’t know	I don’t know	I don’t know	I agree	I don’t know	I don’t know	I agree	I agree	I disagree	I agree
Public school	Eastern Province	Urban	No	No	No	No	Not sure	Yes	I strongly agree	I agree	I agree	I agree	I agree	I agree	I agree	I agree	I strongly agree	I strongly agree	I agree	I agree	I strongly agree	I strongly agree	I agree	I strongly agree	I agree	I strongly agree	I strongly agree	I strongly agree	I agree	I agree	I strongly agree	I strongly agree	I strongly agree	I strongly agree	I agree	I strongly agree	I strongly agree	I strongly agree
Public school	Eastern Province	Urban	No	No	Yes	No	No	No	I agree	I agree	I agree	I agree	I agree	I agree	I agree	I agree	I agree	I agree	I agree	I agree	I agree	I agree	I agree	I agree	I agree	I agree	I agree	I agree	I agree	I agree	I agree	I agree	I agree	I agree	I agree	I agree	I agree	I agree
Public school	Eastern Province	Urban	No	Yes	No	Yes	Yes	Yes	I strongly agree	I strongly agree	I strongly agree	I strongly agree	I strongly agree	I strongly agree	I strongly agree	I strongly agree	I strongly agree	I strongly agree	I strongly agree	I strongly agree	I strongly agree	I strongly agree	I strongly agree	I strongly agree	I strongly agree	I strongly agree	I strongly agree	I strongly agree	I strongly agree	I strongly agree	I strongly agree	I strongly agree	I strongly agree	I strongly agree	I strongly agree	I strongly agree	I strongly agree	I strongly agree
Public school	Eastern Province	Urban	No	No	No	No	Not sure	No	I agree	I agree	I strongly agree	I strongly agree	I agree	I agree	I agree	I agree	I agree	I agree	I agree	I agree	I agree	I agree	I agree	I agree	I agree	I agree	I agree	I agree	I don’t know	I don’t know	I don’t know	I don’t know	I don’t know	I don’t know	I don’t know	I don’t know	I don’t know	I don’t know
Public school	Eastern Province	Urban	No	No	No	No	Not sure	No	I strongly agree	I strongly agree	I strongly agree	I strongly agree	I strongly agree	I strongly agree	I strongly agree	I strongly agree	I strongly agree	I strongly agree	I strongly agree	I strongly agree	I strongly agree	I strongly agree	I strongly agree	I strongly agree	I strongly agree	I strongly agree	I strongly agree	I strongly agree	I agree	I agree	I agree	I agree	I agree	I agree	I agree	I agree	I agree	I agree
Public school	Eastern Province	Urban	No	No	No	No	Not sure	No	I agree	I don’t know	I agree	I agree	I agree	I agree	I agree	I agree	I agree	I agree	I don’t know	I agree	I agree	I agree	I agree	I agree	I don’t know	I agree	I agree	I agree	I disagree	I disagree	I agree	I don’t know	I don’t know	I don’t know	I don’t know	I agree	I disagree	I don’t know
Public school	Eastern Province	Urban	No	No	No	No	Not sure	No	I agree	I agree	I don’t know	I agree	I agree	I agree	I agree	I agree	I agree	I agree	I agree	I agree	I don’t know	I agree	I agree	I agree	I agree	I agree	I agree	I agree	I don’t know	I don’t know	I disagree	I disagree	I disagree	I don’t know	I disagree	I disagree	I disagree	I disagree
Public school	Eastern Province	Urban	No	No	No	No	No	Yes	I agree	I agree	I agree	I strongly agree	I agree	I agree	I agree	I agree	I agree	I don’t know	I don’t know	I don’t know	I don’t know	I don’t know	I don’t know	I agree	I agree	I agree	I don’t know	I don’t know	I disagree	I disagree	I disagree	I disagree	I disagree	I disagree	I disagree	I disagree	I disagree	I disagree
Public school	Eastern Province	Urban	No	No	Yes	No	Not sure	Yes	I agree	I don’t know	I agree	I agree	I agree	I agree	I agree	I agree	I agree	I agree	I agree	I don’t know	I agree	I agree	I agree	I agree	I agree	I agree	I agree	I agree	I don’t know	I don’t know	I agree	I don’t know	I agree	I don’t know	I agree	I agree	I don’t know	I agree
Public school	Eastern Province	Urban	No	No	No	No	Not sure	No	I don’t know	I agree	I agree	I disagree	I agree	I agree	I agree	I agree	I agree	I agree	I agree	I don’t know	I agree	I agree	I agree	I agree	I agree	I don’t know	I agree	I don’t know	I disagree	I disagree	I disagree	I disagree	I disagree	I don’t know	I don’t know	I disagree	I disagree	I don’t know
Public school	Eastern Province	Urban	No	Yes	No	No	Yes	No	I agree	I agree	I agree	I agree	I agree	I agree	I agree	I agree	I agree	I agree	I agree	I agree	I agree	I agree	I agree	I agree	I agree	I agree	I agree	I agree	I agree	I agree	I agree	I agree	I agree	I agree	I agree	I agree	I agree	I agree
Public school	Eastern Province	Urban	No	No	Yes	No	No	No	I agree	I agree	I agree	I strongly agree	I agree	I agree	I agree	I agree	I agree	I agree	I agree	I agree	I agree	I strongly agree	I agree	I agree	I agree	I agree	I agree	I agree	I don’t know	I don’t know	I disagree	I agree	I don’t know	I don’t know	I don’t know	I agree	I disagree	I agree
Public school	Eastern Province	Urban	No	No	No	No	No	Yes	I agree	I agree	I don’t know	I agree	I agree	I agree	I agree	I agree	I agree	I agree	I agree	I agree	I don’t know	I agree	I agree	I agree	I agree	I agree	I agree	I agree	I don’t know	I don’t know	I disagree	I agree	I don’t know	I don’t know	I don’t know	I agree	I don’t know	I agree
Public school	Eastern Province	Urban	No	No	No	No	Not sure	Yes	I strongly agree	I strongly agree	I strongly agree	I strongly agree	I strongly agree	I agree	I strongly agree	I strongly agree	I strongly agree	I strongly agree	I strongly agree	I strongly agree	I strongly agree	I strongly agree	I strongly agree	I strongly agree	I strongly agree	I strongly agree	I strongly agree	I strongly agree	I strongly agree	I strongly agree	I strongly agree	I strongly agree	I strongly agree	I strongly agree	I strongly agree	I strongly agree	I strongly agree	I strongly agree
Public school	Eastern Province	Urban	No	No	No	No	No	No	I don’t know	I agree	I agree	I agree	I agree	I agree	I agree	I agree	I agree	I agree	I don’t know	I don’t know	I don’t know	I agree	I don’t know	I don’t know	I agree	I don’t know	I don’t know	I don’t know	I agree	I agree	I don’t know	I agree	I don’t know	I don’t know	I agree	I don’t know	I don’t know	I agree
Private school	Eastern Province	Urban	No	Yes	No	No	Yes	Yes	I strongly agree	I strongly agree	I agree	I strongly agree	I agree	I agree	I strongly agree	I strongly agree	I agree	I strongly agree	I don’t know	I agree	I agree	I agree	I don’t know	I strongly agree	I strongly agree	I strongly agree	I don’t know	I agree	I disagree	I agree	I agree	I strongly disagree	I agree	I agree	I disagree	I strongly agree	I don’t know	I don’t know
Private school	Eastern Province	Urban	No	No	No	No	Not sure	No	I don’t know	I agree	I agree	I agree	I don’t know	I agree	I don’t know	I agree	I don’t know	I strongly agree	I disagree	I don’t know	I don’t know	I agree	I don’t know	I disagree	I don’t know	I agree	I don’t know	I agree	I don’t know	I don’t know	I don’t know	I agree	I disagree	I disagree	I don’t know	I agree	I disagree	I agree
Public school	Eastern Province	Urban	No	No	No	No	No	No	I agree	I agree	I agree	I agree	I agree	I agree	I agree	I agree	I agree	I agree	I agree	I agree	I agree	I agree	I agree	I agree	I agree	I agree	I agree	I agree	I disagree	I disagree	I disagree	I disagree	I disagree	I disagree	I disagree	I disagree	I disagree	I disagree
Public school	Eastern Province	Urban	No	Yes	No	No	Not sure	Yes	I don’t know	I don’t know	I agree	I agree	I don’t know	I don’t know	I agree	I agree	I agree	I agree	I don’t know	I don’t know	I agree	I agree	I don’t know	I agree	I agree	I agree	I agree	I agree	I disagree	I don’t know	I agree	I don’t know	I agree	I don’t know	I agree	I agree	I agree	I agree
Private school	Eastern Province	Urban	No	No	No	No	Not sure	No	I disagree	I strongly agree	I agree	I strongly agree	I don’t know	I don’t know	I agree	I strongly agree	I don’t know	I don’t know	I disagree	I strongly agree	I agree	I agree	I don’t know	I don’t know	I agree	I agree	I don’t know	I disagree	I disagree	I strongly agree	I strongly agree	I strongly agree	I don’t know	I agree	I agree	I agree	I disagree	I disagree
Public school	Eastern Province	Urban	No	No	No	No	No	No	I agree	I agree	I agree	I agree	I agree	I agree	I agree	I strongly agree	I agree	I agree	I agree	I agree	I agree	I agree	I agree	I agree	I agree	I agree	I agree	I strongly agree	I don’t know	I don’t know	I don’t know	I agree	I strongly disagree	I disagree	I agree	I agree	I disagree	I agree
Private school	Eastern Province	Urban	No	No	No	No	Yes	Yes	I strongly agree	I strongly agree	I strongly agree	I strongly agree	I strongly agree	I strongly agree	I strongly agree	I strongly agree	I strongly agree	I strongly agree	I strongly agree	I strongly agree	I agree	I agree	I agree	I agree	I agree	I agree	I strongly agree	I agree	I don’t know	I don’t know	I agree	I don’t know	I don’t know	I don’t know	I don’t know	I don’t know	I don’t know	I don’t know
Private school	Eastern Province	Urban	No	No	No	No	No	No	I agree	I don’t know	I don’t know	I agree	I don’t know	I agree	I agree	I agree	I disagree	I agree	I disagree	I don’t know	I agree	I agree	I agree	I don’t know	I agree	I agree	I don’t know	I agree	I disagree	I disagree	I disagree	I don’t know	I disagree	I disagree	I agree	I agree	I disagree	I don’t know
Private school	Eastern Province	Urban	No	Yes	No	No	Not sure	No	I strongly agree	I strongly agree	I strongly agree	I strongly agree	I strongly agree	I strongly agree	I agree	I strongly agree	I agree	I agree	I agree	I agree	I agree	I agree	I don’t know	I don’t know	I don’t know	I agree	I don’t know	I don’t know	I don’t know	I don’t know	I don’t know	I don’t know	I don’t know	I don’t know	I don’t know	I don’t know	I don’t know	I don’t know
Private school	Eastern Province	Urban	No	No	No	No	Yes	No	I agree	I agree	I agree	I agree	I agree	I agree	I agree	I agree	I agree	I agree	I agree	I agree	I agree	I agree	I agree	I agree	I agree	I agree	I agree	I agree	I disagree	I disagree	I disagree	I disagree	I disagree	I disagree	I disagree	I disagree	I disagree	I disagree
Private school	Eastern Province	Urban	No	No	No	No	Not sure	Yes	I strongly agree	I strongly agree	I strongly agree	I strongly agree	I strongly agree	I strongly agree	I strongly agree	I strongly agree	I strongly agree	I strongly agree	I strongly agree	I strongly agree	I strongly agree	I strongly agree	I strongly agree	I strongly agree	I strongly agree	I strongly agree	I strongly agree	I strongly agree	I agree	I agree	I agree	I agree	I agree	I agree	I agree	I agree	I agree	I agree
Private school	Eastern Province	Urban	No	No	Yes	No	No	Yes	I strongly agree	I strongly agree	I strongly agree	I strongly agree	I strongly agree	I strongly agree	I strongly agree	I strongly agree	I strongly agree	I strongly agree	I strongly agree	I strongly agree	I strongly agree	I strongly agree	I strongly agree	I strongly agree	I strongly agree	I strongly agree	I strongly agree	I strongly agree	I don’t know	I don’t know	I don’t know	I don’t know	I agree	I don’t know	I agree	I strongly agree	I agree	I strongly agree
Public school	Eastern Province	Urban	No	No	No	No	Not sure	No	I strongly agree	I strongly agree	I strongly agree	I strongly agree	I strongly agree	I strongly agree	I strongly agree	I strongly agree	I strongly agree	I strongly agree	I strongly agree	I strongly agree	I strongly agree	I strongly agree	I strongly agree	I strongly agree	I strongly agree	I strongly agree	I strongly agree	I strongly agree	I strongly agree	I strongly agree	I strongly agree	I strongly agree	I strongly agree	I strongly agree	I strongly agree	I strongly agree	I strongly agree	I strongly agree
Private school	Eastern Province	Urban	No	Yes	No	No	Not sure	No	I agree	I agree	I agree	I agree	I strongly agree	I strongly agree	I agree	I agree	I strongly agree	I agree	I agree	I don’t know	I agree	I agree	I don’t know	I agree	I agree	I agree	I agree	I agree	I agree	I agree	I agree	I agree	I agree	I strongly agree	I agree	I strongly agree	I agree	I agree
Private school	Eastern Province	Urban	No	No	No	No	Not sure	Yes	I agree	I agree	I agree	I agree	I agree	I agree	I agree	I agree	I agree	I agree	I agree	I agree	I agree	I agree	I agree	I agree	I agree	I agree	I agree	I agree	I don’t know	I agree	I don’t know	I don’t know	I agree	I don’t know	I don’t know	I agree	I don’t know	I don’t know
Private school	Eastern Province	Urban	No	No	No	No	Not sure	No	I strongly agree	I agree	I strongly agree	I strongly agree	I agree	I don’t know	I agree	I agree	I strongly agree	I don’t know	I strongly agree	I agree	I strongly agree	I strongly agree	I agree	I don’t know	I agree	I strongly agree	I don’t know	I strongly agree	I disagree	I agree	I strongly disagree	I disagree	I agree	I disagree	I disagree	I agree	I disagree	I disagree
Private school	Eastern Province	Urban	No	Yes	No	No	Not sure	Yes	I agree	I strongly agree	I agree	I strongly agree	I agree	I agree	I strongly agree	I strongly agree	I don’t know	I strongly agree	I agree	I strongly agree	I strongly agree	I strongly agree	I agree	I agree	I strongly agree	I strongly agree	I don’t know	I strongly agree	I agree	I strongly agree	I agree	I strongly agree	I agree	I agree	I strongly agree	I strongly agree	I don’t know	I strongly agree
Private school	Eastern Province	Urban	No	Yes	No	No	Not sure	Yes	I agree	I agree	I agree	I agree	I agree	I agree	I agree	I agree	I agree	I agree	I agree	I agree	I agree	I agree	I agree	I agree	I agree	I agree	I agree	I agree	I don’t know	I don’t know	I don’t know	I don’t know	I agree	I don’t know	I agree	I agree	I don’t know	I don’t know
Public school	Eastern Province	Urban	No	No	No	No	Not sure	Yes	I agree	I don’t know	I agree	I agree	I agree	I agree	I agree	I agree	I agree	I agree	I don’t know	I disagree	I agree	I agree	I agree	I don’t know	I agree	I agree	I agree	I agree	I disagree	I don’t know	I agree	I agree	I agree	I agree	I agree	I agree	I don’t know	I agree
ARAMCO school	Eastern Province	Urban	No	No	Yes	Yes	Yes	No	I disagree	I disagree	I disagree	I agree	I agree	I disagree	I disagree	I agree	I strongly disagree	I agree	I agree	I agree	I agree	I agree	I agree	I agree	I agree	I agree	I strongly disagree	I agree	I strongly disagree	I agree	I disagree	I agree	I agree	I don’t know	I strongly disagree	I disagree	I disagree	I agree
Public school	Eastern Province	Urban	No	Yes	No	No	No	Yes	I strongly agree	I strongly agree	I strongly agree	I strongly agree	I strongly agree	I strongly agree	I strongly agree	I strongly agree	I strongly agree	I strongly agree	I strongly agree	I strongly agree	I strongly agree	I strongly agree	I strongly agree	I strongly agree	I strongly agree	I strongly agree	I strongly agree	I strongly agree	I strongly agree	I strongly agree	I strongly agree	I strongly agree	I strongly agree	I strongly agree	I strongly agree	I strongly agree	I strongly agree	I strongly agree
ARAMCO school	Eastern Province	Urban	No	No	Yes	No	Not sure	No	I strongly agree	I agree	I don’t know	I agree	I agree	I don’t know	I agree	I strongly agree	I agree	I don’t know	I strongly disagree	I strongly disagree	I don’t know	I agree	I agree	I don’t know	I agree	I agree	I agree	I agree	I agree	I agree	I agree	I agree	I agree	I don’t know	I agree	I agree	I agree	I don’t know
Private school	Eastern Province	Urban	No	Yes	No	No	Yes	No	I don’t know	I agree	I strongly agree	I strongly agree	I strongly agree	I strongly agree	I strongly agree	I strongly agree	I strongly agree	I strongly agree	I disagree	I agree	I agree	I agree	I agree	I agree	I agree	I agree	I agree	I agree	I agree	I agree	I agree	I agree	I agree	I agree	I agree	I agree	I agree	I agree
Private school	Eastern Province	Urban	No	No	No	No	Yes	No	I strongly agree	I strongly agree	I strongly agree	I strongly agree	I strongly agree	I strongly agree	I strongly agree	I strongly agree	I strongly agree	I strongly agree	I agree	I strongly agree	I strongly agree	I strongly agree	I strongly agree	I strongly agree	I strongly agree	I strongly agree	I strongly agree	I strongly agree	I strongly agree	I strongly agree	I strongly agree	I strongly agree	I strongly agree	I strongly agree	I strongly agree	I strongly agree	I strongly agree	I strongly agree
Private school	Eastern Province	Urban	No	No	No	Yes	Yes	Yes	I don’t know	I don’t know	I agree	I agree	I strongly agree	I agree	I strongly agree	I strongly agree	I don’t know	I strongly agree	I don’t know	I agree	I agree	I strongly agree	I don’t know	I agree	I agree	I agree	I don’t know	I agree	I strongly agree	I agree	I don’t know	I don’t know	I don’t know	I agree	I don’t know	I don’t know	I don’t know	I strongly agree
Private school	Eastern Province	Urban	No	No	No	No	Yes	No	I agree	I agree	I don’t know	I agree	I agree	I strongly agree	I agree	I agree	I don’t know	I agree	I agree	I agree	I agree	I agree	I agree	I agree	I agree	I agree	I don’t know	I agree	I agree	I agree	I agree	I agree	I agree	I agree	I agree	I don’t know	I don’t know	I agree
Private school	Eastern Province	Urban	No	No	No	No	Yes	No	I don’t know	I disagree	I strongly disagree	I don’t know	I strongly disagree	I don’t know	I strongly disagree	I don’t know	I strongly disagree	I don’t know	I don’t know	I disagree	I strongly disagree	I strongly disagree	I don’t know	I don’t know	I don’t know	I don’t know	I don’t know	I don’t know	I don’t know	I don’t know	I don’t know	I don’t know	I strongly disagree	I don’t know	I don’t know	I disagree	I don’t know	I don’t know
Private school	Eastern Province	Urban	No	No	No	No	Yes	Yes	I strongly agree	I strongly agree	I strongly agree	I strongly agree	I strongly agree	I strongly agree	I strongly agree	I strongly agree	I strongly agree	I strongly agree	I strongly agree	I strongly disagree	I strongly agree	I strongly agree	I strongly agree	I strongly agree	I strongly disagree	I strongly agree	I strongly agree	I strongly agree	I strongly agree	I strongly agree	I strongly agree	I strongly agree	I strongly agree	I strongly agree	I strongly agree	I strongly agree	I strongly agree	I strongly agree
Private school	Eastern Province	Urban	No	No	No	No	Not sure	No	I agree	I don’t know	I strongly agree	I strongly agree	I agree	I strongly agree	I agree	I strongly agree	I agree	I strongly agree	I agree	I strongly agree	I strongly agree	I strongly agree	I strongly agree	I strongly agree	I strongly agree	I strongly agree	I agree	I strongly agree	I agree	I agree	I strongly agree	I strongly agree	I strongly agree	I strongly agree	I agree	I strongly agree	I agree	I agree
Private school	Eastern Province	Urban	No	Yes	Yes	No	Yes	Yes	I agree	I don’t know	I don’t know	I don’t know	I don’t know	I don’t know	I don’t know	I don’t know	I don’t know	I don’t know	I don’t know	I don’t know	I don’t know	I don’t know	I don’t know	I don’t know	I don’t know	I don’t know	I don’t know	I don’t know	I disagree	I don’t know	I don’t know	I don’t know	I agree	I don’t know	I don’t know	I don’t know	I don’t know	I don’t know
Private school	Eastern Province	Urban	No	No	No	No	Yes	Yes	I strongly agree	I strongly agree	I strongly agree	I strongly agree	I strongly agree	I strongly agree	I strongly agree	I strongly agree	I strongly agree	I strongly agree	I strongly agree	I strongly agree	I strongly agree	I strongly agree	I strongly agree	I strongly agree	I strongly agree	I strongly agree	I strongly agree	I strongly agree	I disagree	I disagree	I disagree	I don’t know	I strongly agree	I strongly agree	I strongly agree	I strongly agree	I strongly agree	I strongly agree
Private school	Eastern Province	Urban	No	No	No	No	Yes	No	I strongly agree	I strongly agree	I strongly agree	I strongly agree	I strongly agree	I strongly agree	I strongly disagree	I strongly agree	I strongly disagree	I strongly agree	I strongly agree	I strongly disagree	I strongly agree	I strongly agree	I strongly agree	I strongly agree	I strongly disagree	I strongly agree	I strongly disagree	I strongly agree	I strongly agree	I strongly disagree	I strongly agree	I strongly agree	I strongly agree	I strongly agree	I strongly disagree	I strongly agree	I strongly disagree	I strongly agree
Private school	Eastern Province	Urban	No	No	No	No	Yes	Yes	I don’t know	I don’t know	I strongly agree	I strongly agree	I strongly agree	I strongly agree	I strongly agree	I agree	I agree	I strongly agree	I strongly agree	I strongly agree	I strongly agree	I strongly agree	I strongly agree	I strongly agree	I strongly agree	I strongly agree	I strongly agree	I strongly agree	I strongly agree	I strongly agree	I strongly agree	I strongly agree	I strongly agree	I strongly agree	I strongly agree	I strongly agree	I strongly agree	I strongly agree
Private school	Eastern Province	Urban	No	No	No	No	Not sure	No	I agree	I strongly agree	I strongly agree	I strongly agree	I don’t know	I agree	I strongly agree	I strongly agree	I don’t know	I agree	I agree	I agree	I don’t know	I strongly agree	I don’t know	I strongly agree	I strongly agree	I don’t know	I don’t know	I strongly agree	I strongly agree	I agree	I agree	I agree	I agree	I agree	I agree	I don’t know	I strongly agree	I strongly agree
Private school	Eastern Province	Urban	No	No	No	No	Not sure	No	I agree	I agree	I agree	I agree	I agree	I agree	I agree	I agree	I agree	I agree	I agree	I agree	I agree	I agree	I agree	I agree	I agree	I agree	I agree	I agree	I agree	I agree	I agree	I agree	I agree	I agree	I agree	I agree	I agree	I agree
Private school	Eastern Province	Urban	No	Yes	No	No	Yes	Yes	I agree	I don’t know	I don’t know	I don’t know	I agree	I agree	I don’t know	I agree	I don’t know	I don’t know	I agree	I don’t know	I don’t know	I don’t know	I don’t know	I don’t know	I don’t know	I don’t know	I don’t know	I don’t know	I agree	I don’t know	I don’t know	I don’t know	I don’t know	I don’t know	I don’t know	I don’t know	I don’t know	I don’t know
Private school	Eastern Province	Urban	No	No	No	No	Yes	No	I strongly disagree	I strongly disagree	I strongly disagree	I strongly disagree	I strongly disagree	I strongly disagree	I strongly disagree	I strongly disagree	I strongly disagree	I strongly disagree	I strongly disagree	I strongly disagree	I strongly disagree	I strongly disagree	I strongly disagree	I strongly disagree	I strongly disagree	I strongly disagree	I strongly disagree	I strongly disagree	I don’t know	I strongly disagree	I strongly disagree	I strongly disagree	I strongly disagree	I strongly disagree	I strongly disagree	I strongly disagree	I strongly disagree	I strongly disagree
Private school	Eastern Province	Urban	No	Yes	No	No	Yes	No	I don’t know	I agree	I agree	I agree	I don’t know	I disagree	I agree	I disagree	I agree	I agree	I disagree	I agree	I agree	I don’t know	I agree	I agree	I don’t know	I strongly agree	I disagree	I strongly agree	I disagree	I disagree	I disagree	I disagree	I disagree	I disagree	I disagree	I disagree	I disagree	I disagree
Private school	Eastern Province	Urban	No	No	No	No	Yes	Yes	I strongly agree	I don’t know	I agree	I strongly agree	I don’t know	I don’t know	I agree	I agree	I strongly agree	I strongly agree	I strongly agree	I agree	I agree	I strongly agree	I disagree	I don’t know	I strongly agree	I agree	I strongly agree	I strongly agree	I strongly agree	I strongly agree	I strongly agree	I agree	I don’t know	I agree	I strongly agree	I strongly agree	I strongly agree	I strongly agree
Private school	Eastern Province	Urban	No	No	No	No	Yes	Yes	I strongly agree	I strongly agree	I strongly agree	I don’t know	I strongly agree	I don’t know	I strongly agree	I strongly agree	I strongly agree	I strongly agree	I strongly agree	I strongly agree	I strongly agree	I strongly agree	I strongly agree	I don’t know	I strongly agree	I strongly agree	I strongly agree	I strongly agree	I disagree	I disagree	I disagree	I disagree	I disagree	I don’t know	I don’t know	I agree	I don’t know	I don’t know
Private school	Eastern Province	Urban	No	No	No	No	Yes	No	I agree	I agree	I agree	I don’t know	I don’t know	I don’t know	I agree	I agree	I agree	I agree	I agree	I agree	I agree	I agree	I agree	I don’t know	I agree	I agree	I agree	I agree	I don’t know	I don’t know	I agree	I agree	I don’t know	I don’t know	I don’t know	I agree	I disagree	I strongly agree
Private school	Eastern Province	Urban	No	No	No	Yes	Yes	No	I don’t know	I don’t know	I strongly agree	I don’t know	I agree	I don’t know	I agree	I agree	I don’t know	I agree	I strongly agree	I strongly agree	I strongly agree	I don’t know	I don’t know	I strongly agree	I don’t know	I strongly agree	I agree	I strongly agree	I disagree	I don’t know	I agree	I disagree	I disagree	I don’t know	I disagree	I agree	I disagree	I don’t know
Private school	Eastern Province	Urban	No	No	No	Yes	Yes	No	I agree	I agree	I agree	I don’t know	I agree	I agree	I agree	I agree	I don’t know	I agree	I disagree	I disagree	I agree	I agree	I agree	I agree	I disagree	I disagree	I agree	I disagree	I disagree	I disagree	I agree	I agree	I agree	I don’t know	I disagree	I agree	I disagree	I agree
Private school	Eastern Province	Urban	No	No	No	No	Yes	No	I don’t know	I strongly agree	I strongly agree	I strongly agree	I strongly agree	I don’t know	I disagree	I agree	I don’t know	I agree	I don’t know	I disagree	I agree	I don’t know	I don’t know	I don’t know	I disagree	I agree	I disagree	I agree	I disagree	I disagree	I agree	I don’t know	I don’t know	I disagree	I agree	I agree	I disagree	I agree
Private school	Eastern Province	Urban	No	No	No	Yes	Yes	No	I agree	I strongly disagree	I strongly agree	I don’t know	I disagree	I strongly agree	I agree	I strongly disagree	I agree	I agree	I agree	I agree	I agree	I agree	I agree	I don’t know	I agree	I don’t know	I agree	I agree	I agree	I disagree	I agree	I agree	I agree	I agree	I strongly disagree	I agree	I don’t know	I strongly agree
Private school	Eastern Province	Urban	No	No	No	Yes	Yes	Yes	I agree	I strongly agree	I disagree	I agree	I strongly disagree	I don’t know	I agree	I strongly agree	I agree	I disagree	I strongly agree	I agree	I strongly agree	I strongly agree	I agree	I strongly agree	I strongly agree	I strongly agree	I strongly agree	I strongly agree	I don’t know	I disagree	I don’t know	I disagree	I don’t know	I don’t know	I disagree	I agree	I don’t know	I disagree
Private school	Eastern Province	Urban	No	No	No	No	Yes	No	I strongly agree	I disagree	I agree	I strongly agree	I strongly agree	I don’t know	I agree	I agree	I don’t know	I disagree	I strongly agree	I strongly agree	I strongly agree	I strongly agree	I disagree	I strongly agree	I agree	I strongly agree	I strongly agree	I don’t know	I agree	I strongly agree	I strongly agree	I agree	I agree	I don’t know	I disagree	I disagree	I disagree	I agree
Private school	Eastern Province	Urban	No	No	No	No	Yes	No	I don’t know	I agree	I strongly agree	I strongly agree	I agree	I agree	I agree	I agree	I agree	I agree	I disagree	I disagree	I don’t know	I agree	I agree	I don’t know	I disagree	I disagree	I agree	I agree	I disagree	I disagree	I agree	I agree	I disagree	I don’t know	I strongly disagree	I agree	I agree	I strongly disagree
Private school	Eastern Province	Urban	No	No	No	No	Yes	No	I strongly agree	I disagree	I strongly agree	I strongly agree	I strongly agree	I don’t know	I agree	I agree	I agree	I don’t know	I disagree	I disagree	I don’t know	I don’t know	I disagree	I strongly disagree	I disagree	I disagree	I don’t know	I disagree	I disagree	I don’t know	I strongly agree	I strongly agree	I strongly agree	I disagree	I disagree	I don’t know	I strongly agree	I strongly agree
Private school	Eastern Province	Urban	No	No	No	No	Not sure	No	I don’t know	I disagree	I don’t know	I don’t know	I disagree	I don’t know	I disagree	I disagree	I don’t know	I agree	I agree	I don’t know	I agree	I agree	I don’t know	I don’t know	I agree	I agree	I agree	I don’t know	I disagree	I disagree	I don’t know	I agree	I disagree	I don’t know	I disagree	I don’t know	I disagree	I don’t know
Private school	Eastern Province	Urban	No	No	No	No	Yes	No	I disagree	I disagree	I disagree	I agree	I agree	I don’t know	I agree	I agree	I agree	I agree	I disagree	I disagree	I disagree	I disagree	I disagree	I disagree	I disagree	I disagree	I disagree	I disagree	I disagree	I disagree	I agree	I agree	I disagree	I don’t know	I agree	I disagree	I disagree	I agree
Private school	Eastern Province	Urban	No	No	No	No	Yes	No	I disagree	I disagree	I disagree	I agree	I disagree	I disagree	I disagree	I disagree	I disagree	I disagree	I disagree	I disagree	I disagree	I agree	I disagree	I disagree	I disagree	I disagree	I disagree	I disagree	I disagree	I disagree	I disagree	I don’t know	I disagree	I don’t know	I disagree	I disagree	I disagree	I disagree
Private school	Eastern Province	Urban	No	No	No	No	Yes	No	I don’t know	I don’t know	I don’t know	I agree	I don’t know	I don’t know	I don’t know	I don’t know	I don’t know	I don’t know	I don’t know	I don’t know	I don’t know	I strongly agree	I don’t know	I don’t know	I agree	I agree	I disagree	I don’t know	I disagree	I disagree	I disagree	I agree	I disagree	I don’t know	I don’t know	I disagree	I disagree	I disagree
Private school	Eastern Province	Urban	No	No	No	No	Yes	Yes	I agree	I agree	I agree	I agree	I agree	I disagree	I disagree	I agree	I agree	I disagree	I agree	I agree	I agree	I agree	I disagree	I agree	I disagree	I disagree	I agree	I disagree	I disagree	I disagree	I disagree	I disagree	I disagree	I disagree	I disagree	I disagree	I disagree	I disagree
Private school	Eastern Province	Urban	No	No	No	No	Not sure	Yes	I agree	I don’t know	I disagree	I don’t know	I strongly disagree	I don’t know	I strongly disagree	I agree	I disagree	I agree	I agree	I don’t know	I disagree	I agree	I disagree	I agree	I don’t know	I strongly agree	I strongly disagree	I don’t know	I strongly disagree	I don’t know	I agree	I don’t know	I disagree	I strongly agree	I don’t know	I disagree	I disagree	I don’t know
Private school	Eastern Province	Urban	No	No	No	No	Yes	Yes	I don’t know	I agree	I strongly agree	I strongly agree	I agree	I don’t know	I agree	I strongly agree	I agree	I agree	I agree	I agree	I agree	I agree	I agree	I agree	I agree	I agree	I agree	I agree	I agree	I agree	I agree	I agree	I agree	I agree	I agree	I agree	I agree	I agree
Private school	Eastern Province	Urban	No	No	Yes	No	Yes	No	I agree	I agree	I agree	I agree	I agree	I don’t know	I don’t know	I don’t know	I don’t know	I agree	I agree	I agree	I don’t know	I agree	I don’t know	I don’t know	I agree	I agree	I don’t know	I don’t know	I disagree	I don’t know	I disagree	I agree	I don’t know	I don’t know	I agree	I agree	I don’t know	I don’t know
Private school	Eastern Province	Urban	No	No	No	No	Yes	No	I agree	I disagree	I don’t know	I strongly agree	I agree	I agree	I agree	I agree	I agree	I agree	I agree	I agree	I agree	I strongly agree	I agree	I strongly agree	I strongly agree	I agree	I strongly agree	I agree	I strongly disagree	I agree	I strongly agree	I strongly agree	I strongly agree	I agree	I agree	I agree	I agree	I agree
Private school	Eastern Province	Urban	No	No	No	No	Not sure	No	I disagree	I don’t know	I don’t know	I strongly agree	I don’t know	I agree	I agree	I agree	I agree	I agree	I agree	I agree	I strongly agree	I agree	I agree	I agree	I agree	I strongly agree	I don’t know	I don’t know	I strongly agree	I strongly agree	I strongly agree	I strongly agree	I strongly agree	I strongly agree	I strongly agree	I agree	I don’t know	I don’t know
Private school	Eastern Province	Urban	No	No	No	No	Yes	No	I agree	I agree	I agree	I agree	I agree	I agree	I agree	I agree	I agree	I agree	I agree	I agree	I agree	I agree	I agree	I agree	I agree	I agree	I agree	I agree	I agree	I agree	I agree	I agree	I agree	I agree	I agree	I agree	I agree	I agree
Private school	Eastern Province	Urban	No	Yes	No	No	Yes	Yes	I don’t know	I don’t know	I don’t know	I agree	I agree	I don’t know	I don’t know	I agree	I don’t know	I don’t know	I don’t know	I don’t know	I don’t know	I agree	I agree	I don’t know	I don’t know	I agree	I don’t know	I agree	I don’t know	I don’t know	I don’t know	I agree	I don’t know	I don’t know	I agree	I don’t know	I don’t know	I agree
Private school	Eastern Province	Urban	No	No	No	No	Yes	Yes	I agree	I disagree	I don’t know	I agree	I agree	I disagree	I disagree	I disagree	I disagree	I disagree	I disagree	I disagree	I don’t know	I don’t know	I disagree	I strongly disagree	I disagree	I disagree	I don’t know	I disagree	I disagree	I don’t know	I agree	I agree	I agree	I don’t know	I agree	I agree	I agree	I agree
Private school	Eastern Province	Urban	No	Yes	No	Yes	Yes	No	I agree	I strongly agree	I strongly agree	I strongly agree	I strongly agree	I strongly agree	I strongly agree	I strongly agree	I strongly agree	I strongly agree	I don’t know	I agree	I agree	I strongly agree	I agree	I agree	I don’t know	I agree	I strongly agree	I strongly agree	I don’t know	I agree	I don’t know	I agree	I agree	I strongly agree	I agree	I don’t know	I agree	I agree
Private school	Eastern Province	Urban	No	No	No	No	Yes	No	I strongly agree	I agree	I strongly agree	I agree	I strongly agree	I strongly agree	I agree	I strongly agree	I don’t know	I strongly agree	I agree	I agree	I agree	I don’t know	I agree	I agree	I don’t know	I agree	I agree	I agree	I don’t know	I disagree	I don’t know	I agree	I don’t know	I don’t know	I disagree	I don’t know	I don’t know	I don’t know
Private school	Eastern Province	Urban	No	Yes	No	No	Yes	Yes	I strongly agree	I agree	I agree	I strongly agree	I strongly agree	I strongly agree	I agree	I agree	I agree	I strongly agree	I strongly agree	I agree	I strongly agree	I agree	I strongly agree	I strongly agree	I strongly agree	I strongly agree	I strongly agree	I strongly agree	I strongly agree	I strongly agree	I strongly agree	I strongly agree	I strongly agree	I strongly agree	I strongly agree	I strongly agree	I strongly agree	I strongly agree
Private school	Eastern Province	Urban	No	No	No	No	Yes	Yes	I strongly agree	I don’t know	I agree	I agree	I agree	I strongly agree	I strongly agree	I strongly agree	I agree	I strongly agree	I agree	I don’t know	I agree	I strongly agree	I strongly agree	I strongly agree	I agree	I strongly agree	I strongly agree	I agree	I agree	I don’t know	I don’t know	I agree	I strongly agree	I strongly agree	I don’t know	I strongly agree	I agree	I strongly agree
Private school	Eastern Province	Urban	No	No	No	No	Yes	No	I strongly agree	I strongly agree	I strongly agree	I strongly agree	I strongly agree	I strongly agree	I strongly agree	I strongly agree	I strongly agree	I strongly agree	I strongly agree	I strongly agree	I strongly agree	I strongly agree	I strongly agree	I strongly agree	I strongly agree	I strongly agree	I strongly agree	I strongly agree	I strongly agree	I strongly agree	I strongly agree	I strongly agree	I strongly agree	I strongly agree	I strongly agree	I strongly agree	I strongly agree	I strongly agree
Private school	Eastern Province	Urban	No	No	Yes	No	Yes	Yes	I don’t know	I strongly agree	I agree	I strongly agree	I strongly agree	I agree	I strongly agree	I strongly agree	I strongly agree	I strongly agree	I agree	I strongly agree	I strongly agree	I strongly agree	I strongly agree	I strongly agree	I strongly agree	I strongly agree	I strongly agree	I strongly agree	I strongly agree	I strongly agree	I strongly agree	I strongly agree	I strongly agree	I strongly agree	I strongly agree	I strongly agree	I strongly agree	I strongly agree
Private school	Eastern Province	Urban	No	No	No	No	Yes	Yes	I don’t know	I don’t know	I don’t know	I agree	I agree	I don’t know	I don’t know	I agree	I don’t know	I agree	I don’t know	I don’t know	I don’t know	I agree	I agree	I don’t know	I don’t know	I agree	I don’t know	I agree	I don’t know	I don’t know	I don’t know	I agree	I agree	I don’t know	I don’t know	I agree	I don’t know	I agree
Private school	Eastern Province	Urban	No	No	No	No	Yes	Yes	I don’t know	I agree	I don’t know	I agree	I don’t know	I don’t know	I don’t know	I agree	I disagree	I don’t know	I don’t know	I agree	I don’t know	I agree	I don’t know	I agree	I don’t know	I agree	I disagree	I don’t know	I disagree	I disagree	I disagree	I disagree	I disagree	I disagree	I don’t know	I don’t know	I disagree	I don’t know
Private school	Eastern Province	Urban	No	No	No	No	Yes	No	I strongly agree	I strongly agree	I strongly agree	I strongly agree	I strongly agree	I strongly agree	I strongly agree	I strongly agree	I strongly agree	I strongly agree	I strongly agree	I strongly agree	I strongly agree	I strongly agree	I strongly agree	I strongly agree	I strongly agree	I strongly agree	I strongly agree	I strongly agree	I strongly disagree	I strongly disagree	I agree	I strongly disagree	I agree	I don’t know	I agree	I agree	I strongly disagree	I agree
Private school	Eastern Province	Urban	No	No	No	No	Yes	Yes	I agree	I agree	I don’t know	I agree	I agree	I don’t know	I agree	I don’t know	I agree	I agree	I agree	I agree	I agree	I agree	I agree	I agree	I agree	I agree	I agree	I agree	I agree	I agree	I agree	I strongly agree	I don’t know	I agree	I agree	I agree	I agree	I agree
Private school	Eastern Province	Urban	No	No	No	No	Yes	No	I strongly agree	I strongly agree	I strongly agree	I strongly agree	I strongly agree	I strongly agree	I strongly agree	I strongly agree	I strongly agree	I strongly agree	I strongly agree	I strongly agree	I strongly agree	I strongly agree	I strongly agree	I strongly agree	I strongly agree	I strongly agree	I strongly agree	I strongly agree	I strongly agree	I strongly agree	I strongly agree	I strongly agree	I strongly agree	I strongly agree	I strongly agree	I strongly agree	I strongly agree	I strongly agree
Private school	Eastern Province	Urban	No	No	No	No	Yes	Yes	I strongly agree	I agree	I strongly agree	I strongly agree	I strongly agree	I agree	I strongly agree	I strongly agree	I strongly agree	I strongly agree	I strongly agree	I strongly agree	I strongly agree	I strongly agree	I strongly agree	I strongly agree	I strongly agree	I strongly agree	I strongly agree	I strongly agree	I strongly agree	I strongly agree	I strongly agree	I strongly agree	I strongly agree	I strongly agree	I strongly agree	I strongly agree	I strongly agree	I strongly agree
Private school	Eastern Province	Urban	No	Yes	No	No	Yes	Yes	I don’t know	I agree	I don’t know	I strongly agree	I agree	I don’t know	I don’t know	I agree	I don’t know	I don’t know	I don’t know	I disagree	I don’t know	I don’t know	I agree	I don’t know	I agree	I strongly agree	I don’t know	I don’t know	I don’t know	I disagree	I don’t know	I don’t know	I don’t know	I agree	I don’t know	I don’t know	I strongly agree	I don’t know
Private school	Eastern Province	Urban	No	No	Yes	No	Yes	Yes	I strongly agree	I strongly agree	I strongly agree	I strongly agree	I strongly agree	I strongly agree	I strongly agree	I strongly agree	I strongly agree	I strongly agree	I strongly agree	I strongly agree	I strongly agree	I strongly agree	I strongly agree	I strongly agree	I strongly agree	I strongly agree	I strongly agree	I strongly agree	I strongly agree	I strongly agree	I strongly agree	I strongly agree	I strongly agree	I strongly agree	I strongly agree	I strongly agree	I strongly agree	I strongly agree
Private school	Eastern Province	Urban	No	Yes	No	No	Yes	Yes	I disagree	I strongly disagree	I agree	I agree	I don’t know	I disagree	I agree	I agree	I agree	I agree	I agree	I agree	I agree	I agree	I agree	I don’t know	I agree	I agree	I agree	I agree	I disagree	I agree	I agree	I agree	I disagree	I don’t know	I agree	I agree	I agree	I agree
Private school	Eastern Province	Urban	No	No	No	No	Yes	No	I strongly agree	I strongly agree	I strongly agree	I strongly agree	I strongly agree	I strongly agree	I strongly agree	I strongly agree	I strongly agree	I strongly agree	I strongly agree	I don’t know	I strongly agree	I don’t know	I don’t know	I don’t know	I strongly agree	I strongly agree	I strongly agree	I strongly agree	I don’t know	I disagree	I agree	I disagree	I don’t know	I don’t know	I don’t know	I agree	I disagree	I agree
Private school	Eastern Province	Urban	No	No	No	No	Yes	No	I strongly agree	I strongly agree	I strongly agree	I strongly agree	I don’t know	I disagree	I strongly agree	I strongly agree	I strongly agree	I strongly agree	I strongly agree	I strongly agree	I strongly agree	I strongly agree	I don’t know	I disagree	I strongly agree	I strongly agree	I strongly agree	I strongly agree	I disagree	I don’t know	I don’t know	I strongly agree	I strongly agree	I don’t know	I strongly agree	I strongly agree	I strongly agree	I strongly agree
Private school	Eastern Province	Urban	No	No	No	No	Yes	No	I strongly agree	I agree	I strongly agree	I strongly agree	I strongly agree	I strongly agree	I agree	I strongly agree	I agree	I strongly agree	I strongly agree	I agree	I strongly agree	I strongly agree	I strongly agree	I strongly agree	I agree	I strongly agree	I strongly agree	I agree	I strongly agree	I strongly agree	I agree	I strongly agree	I strongly agree	I strongly agree	I strongly agree	I agree	I strongly agree	I strongly agree
Private school	Eastern Province	Urban	No	No	No	No	Yes	No	I strongly agree	I strongly agree	I strongly agree	I strongly agree	I strongly agree	I strongly agree	I strongly agree	I strongly agree	I strongly agree	I strongly agree	I strongly agree	I strongly agree	I strongly agree	I strongly agree	I strongly agree	I strongly agree	I strongly agree	I strongly agree	I strongly agree	I strongly agree	I strongly agree	I strongly agree	I strongly agree	I strongly agree	I strongly agree	I strongly agree	I strongly agree	I strongly agree	I strongly agree	I strongly agree
Private school	Eastern Province	Urban	No	No	No	No	Not sure	Yes	I don’t know	I don’t know	I strongly agree	I disagree	I strongly agree	I don’t know	I strongly disagree	I don’t know	I strongly agree	I strongly agree	I strongly agree	I agree	I disagree	I don’t know	I don’t know	I strongly agree	I don’t know	I don’t know	I strongly agree	I strongly agree	I don’t know	I don’t know	I disagree	I agree	I don’t know	I don’t know	I don’t know	I disagree	I don’t know	I strongly disagree
Private school	Eastern Province	Urban	No	No	No	No	Yes	Yes	I agree	I strongly agree	I strongly agree	I strongly agree	I agree	I agree	I strongly agree	I strongly agree	I strongly agree	I strongly agree	I agree	I strongly agree	I strongly agree	I strongly agree	I agree	I strongly agree	I strongly agree	I strongly agree	I strongly agree	I strongly agree	I agree	I agree	I strongly agree	I strongly agree	I strongly agree	I agree	I strongly agree	I strongly agree	I strongly agree	I strongly agree
Private school	Eastern Province	Urban	No	Yes	No	No	Yes	No	I don’t know	I agree	I don’t know	I agree	I agree	I don’t know	I agree	I don’t know	I agree	I agree	I don’t know	I agree	I don’t know	I agree	I agree	I don’t know	I agree	I don’t know	I agree	I agree	I agree	I agree	I agree	I agree	I agree	I agree	I don’t know	I agree	I agree	I agree
Private school	Eastern Province	Urban	No	No	No	No	Yes	Yes	I agree	I don’t know	I don’t know	I agree	I don’t know	I don’t know	I don’t know	I agree	I disagree	I don’t know	I don’t know	I don’t know	I disagree	I disagree	I don’t know	I disagree	I disagree	I disagree	I disagree	I don’t know	I don’t know	I don’t know	I don’t know	I don’t know	I don’t know	I don’t know	I don’t know	I don’t know	I disagree	I don’t know
Private school	Eastern Province	Urban	No	No	No	No	Yes	Yes	I strongly agree	I agree	I strongly agree	I strongly agree	I agree	I strongly agree	I disagree	I strongly agree	I agree	I don’t know	I don’t know	I agree	I don’t know	I strongly agree	I agree	I don’t know	I strongly agree	I agree	I agree	I agree	I don’t know	I don’t know	I agree	I don’t know	I agree	I agree	I strongly agree	I agree	I agree	I disagree
Private school	Eastern Province	Urban	No	No	No	No	Yes	Yes	I agree	I don’t know	I agree	I strongly agree	I agree	I strongly agree	I agree	I strongly agree	I don’t know	I strongly agree	I agree	I don’t know	I agree	I agree	I agree	I strongly agree	I strongly agree	I strongly agree	I agree	I agree	I agree	I agree	I agree	I agree	I agree	I don’t know	I agree	I don’t know	I don’t know	I strongly agree
Private school	Eastern Province	Urban	No	No	No	No	Yes	No	I strongly agree	I strongly agree	I strongly agree	I strongly agree	I strongly agree	I don’t know	I strongly agree	I strongly agree	I strongly agree	I strongly agree	I strongly agree	I don’t know	I strongly agree	I strongly agree	I strongly agree	I don’t know	I strongly agree	I strongly agree	I strongly agree	I strongly agree	I don’t know	I don’t know	I strongly agree	I disagree	I don’t know	I don’t know	I strongly agree	I strongly agree	I don’t know	I strongly agree
Private school	Eastern Province	Urban	No	No	No	No	Not sure	Yes	I agree	I don’t know	I strongly agree	I strongly agree	I don’t know	I don’t know	I agree	I agree	I agree	I don’t know	I don’t know	I agree	I agree	I don’t know	I don’t know	I don’t know	I agree	I don’t know	I strongly agree	I agree	I agree	I strongly agree	I don’t know	I don’t know	I don’t know	I don’t know	I don’t know	I don’t know	I don’t know	I don’t know
Private school	Eastern Province	Urban	No	No	No	No	Yes	Yes	I agree	I don’t know	I agree	I strongly agree	I agree	I agree	I don’t know	I strongly agree	I strongly agree	I strongly agree	I agree	I don’t know	I agree	I strongly agree	I agree	I don’t know	I don’t know	I agree	I agree	I strongly agree	I disagree	I don’t know	I agree	I don’t know	I don’t know	I don’t know	I agree	I strongly agree	I strongly agree	I strongly agree
Private school	Eastern Province	Urban	No	No	Yes	No	Yes	Yes	I disagree	I agree	I agree	I agree	I don’t know	I strongly disagree	I don’t know	I don’t know	I disagree	I disagree	I don’t know	I disagree	I agree	I agree	I disagree	I don’t know	I agree	I don’t know	I disagree	I strongly agree	I don’t know	I disagree	I agree	I don’t know	I agree	I disagree	I disagree	I don’t know	I don’t know	I agree
Private school	Eastern Province	Urban	No	Yes	No	Yes	Yes	Yes	I don’t know	I agree	I disagree	I agree	I strongly agree	I strongly disagree	I don’t know	I strongly agree	I don’t know	I strongly disagree	I strongly disagree	I disagree	I don’t know	I agree	I strongly agree	I agree	I don’t know	I disagree	I strongly disagree	I disagree	I strongly disagree	I strongly disagree	I disagree	I don’t know	I don’t know	I strongly disagree	I don’t know	I agree	I don’t know	I disagree
Private school	Eastern Province	Urban	No	No	No	No	Yes	No	I don’t know	I agree	I don’t know	I strongly agree	I agree	I strongly agree	I agree	I agree	I agree	I strongly agree	I agree	I don’t know	I strongly agree	I strongly agree	I agree	I agree	I agree	I strongly agree	I strongly agree	I strongly agree	I disagree	I strongly disagree	I strongly disagree	I strongly disagree	I don’t know	I disagree	I strongly disagree	I don’t know	I disagree	I don’t know
Private school	Eastern Province	Urban	No	Yes	No	No	Yes	Yes	I don’t know	I agree	I agree	I strongly agree	I don’t know	I don’t know	I don’t know	I don’t know	I don’t know	I strongly agree	I don’t know	I agree	I agree	I strongly agree	I don’t know	I agree	I don’t know	I don’t know	I don’t know	I strongly agree	I strongly disagree	I don’t know	I agree	I disagree	I don’t know	I agree	I don’t know	I don’t know	I don’t know	I strongly agree
Private school	Eastern Province	Urban	No	Yes	No	No	Yes	No	I don’t know	I agree	I strongly disagree	I don’t know	I agree	I don’t know	I agree	I don’t know	I disagree	I don’t know	I don’t know	I don’t know	I strongly disagree	I disagree	I don’t know	I don’t know	I don’t know	I agree	I strongly disagree	I strongly disagree	I strongly disagree	I don’t know	I don’t know	I disagree	I strongly disagree	I don’t know	I strongly disagree	I disagree	I don’t know	I don’t know
Private school	Eastern Province	Urban	No	No	No	No	Yes	No	I don’t know	I don’t know	I strongly agree	I strongly agree	I agree	I don’t know	I don’t know	I agree	I don’t know	I agree	I don’t know	I disagree	I agree	I don’t know	I agree	I don’t know	I agree	I agree	I don’t know	I agree	I don’t know	I disagree	I don’t know	I agree	I don’t know	I don’t know	I disagree	I disagree	I disagree	I don’t know
Private school	Eastern Province	Urban	No	No	No	No	Yes	No	I don’t know	I agree	I don’t know	I agree	I don’t know	I agree	I don’t know	I agree	I disagree	I agree	I don’t know	I don’t know	I don’t know	I agree	I don’t know	I agree	I don’t know	I agree	I don’t know	I don’t know	I don’t know	I don’t know	I agree	I don’t know	I don’t know	I don’t know	I agree	I agree	I don’t know	I don’t know
Private school	Eastern Province	Urban	No	No	No	No	Yes	No	I don’t know	I disagree	I don’t know	I agree	I agree	I don’t know	I agree	I agree	I disagree	I don’t know	I agree	I don’t know	I agree	I agree	I agree	I agree	I strongly agree	I strongly agree	I disagree	I don’t know	I disagree	I disagree	I disagree	I don’t know	I disagree	I strongly disagree	I disagree	I don’t know	I strongly disagree	I strongly disagree
Private school	Eastern Province	Urban	No	No	Yes	No	Yes	Yes	I strongly agree	I strongly agree	I strongly agree	I strongly agree	I strongly agree	I strongly agree	I strongly agree	I strongly agree	I strongly agree	I strongly agree	I strongly agree	I strongly agree	I strongly agree	I strongly agree	I strongly agree	I strongly agree	I strongly agree	I strongly agree	I strongly agree	I strongly agree	I strongly agree	I strongly agree	I strongly agree	I strongly agree	I strongly agree	I strongly agree	I strongly agree	I strongly agree	I strongly agree	I strongly agree
Private school	Eastern Province	Urban	No	Yes	No	No	Yes	Yes	I don’t know	I don’t know	I strongly disagree	I don’t know	I don’t know	I don’t know	I agree	I strongly agree	I don’t know	I don’t know	I don’t know	I strongly disagree	I strongly disagree	I don’t know	I strongly disagree	I disagree	I strongly disagree	I strongly agree	I strongly disagree	I disagree	I strongly disagree	I strongly disagree	I disagree	I disagree	I don’t know	I don’t know	I agree	I agree	I strongly agree	I strongly agree
Private school	Eastern Province	Urban	No	Yes	No	Yes	Yes	No	I agree	I don’t know	I don’t know	I agree	I disagree	I disagree	I strongly disagree	I strongly agree	I agree	I strongly disagree	I don’t know	I strongly disagree	I strongly disagree	I don’t know	I strongly disagree	I disagree	I strongly disagree	I strongly agree	I strongly disagree	I disagree	I strongly disagree	I strongly disagree	I strongly disagree	I don’t know	I strongly disagree	I strongly agree	I strongly disagree	I disagree	I strongly disagree	I strongly disagree
Private school	Eastern Province	Urban	No	No	No	Yes	Yes	No	I strongly disagree	I disagree	I agree	I agree	I don’t know	I disagree	I strongly agree	I disagree	I don’t know	I strongly agree	I strongly disagree	I disagree	I don’t know	I disagree	I don’t know	I agree	I strongly agree	I don’t know	I strongly agree	I strongly agree	I agree	I agree	I agree	I agree	I agree	I don’t know	I don’t know	I agree	I don’t know	I agree
Private school	Eastern Province	Urban	No	No	No	No	Not sure	No	I strongly agree	I agree	I agree	I strongly agree	I strongly agree	I agree	I strongly agree	I strongly agree	I agree	I strongly agree	I strongly agree	I agree	I agree	I strongly agree	I strongly agree	I strongly agree	I strongly agree	I agree	I strongly agree	I agree	I strongly agree	I strongly agree	I agree	I strongly agree	I strongly agree	I agree	I agree	I strongly agree	I agree	I strongly agree
Private school	Eastern Province	Urban	No	No	Yes	No	Yes	No	I agree	I agree	I agree	I agree	I agree	I don’t know	I don’t know	I don’t know	I don’t know	I agree	I agree	I agree	I don’t know	I agree	I don’t know	I don’t know	I agree	I agree	I don’t know	I don’t know	I disagree	I don’t know	I disagree	I don’t know	I don’t know	I disagree	I don’t know	I don’t know	I disagree	I disagree
Private school	Eastern Province	Urban	No	Yes	No	No	Yes	No	I strongly agree	I strongly agree	I strongly agree	I strongly agree	I strongly agree	I strongly agree	I strongly agree	I strongly agree	I strongly agree	I strongly agree	I strongly agree	I strongly agree	I strongly agree	I strongly agree	I strongly agree	I strongly agree	I strongly agree	I strongly agree	I strongly agree	I strongly agree	I don’t know	I don’t know	I agree	I disagree	I don’t know	I don’t know	I agree	I agree	I disagree	I agree
Private school	Eastern Province	Urban	No	No	No	No	Yes	No	I strongly agree	I strongly agree	I strongly agree	I don’t know	I strongly agree	I don’t know	I don’t know	I strongly agree	I strongly agree	I strongly agree	I strongly agree	I strongly agree	I strongly agree	I don’t know	I don’t know	I strongly agree	I don’t know	I strongly agree	I strongly agree	I strongly agree	I disagree	I disagree	I disagree	I disagree	I don’t know	I don’t know	I don’t know	I strongly agree	I disagree	I don’t know
Private school	Eastern Province	Urban	No	No	No	No	Yes	No	I strongly agree	I strongly agree	I don’t know	I strongly agree	I strongly agree	I don’t know	I strongly agree	I strongly agree	I strongly agree	I strongly agree	I strongly agree	I strongly agree	I strongly agree	I don’t know	I strongly agree	I don’t know	I strongly agree	I strongly agree	I don’t know	I strongly agree	I don’t know	I don’t know	I strongly agree	I disagree	I strongly agree	I don’t know	I strongly agree	I strongly agree	I strongly agree	I strongly agree
Private school	Eastern Province	Urban	No	Yes	No	No	Yes	No	I strongly agree	I strongly agree	I strongly agree	I strongly agree	I strongly agree	I strongly agree	I strongly agree	I strongly agree	I strongly agree	I strongly agree	I strongly agree	I don’t know	I strongly agree	I don’t know	I strongly agree	I don’t know	I strongly agree	I strongly agree	I strongly agree	I strongly agree	I disagree	I disagree	I agree	I disagree	I agree	I don’t know	I don’t know	I agree	I disagree	I agree
Private school	Eastern Province	Urban	No	No	No	No	Yes	No	I strongly agree	I strongly agree	I strongly agree	I strongly agree	I strongly agree	I strongly agree	I strongly agree	I strongly agree	I strongly agree	I strongly agree	I strongly agree	I strongly agree	I strongly agree	I strongly agree	I strongly agree	I strongly agree	I strongly agree	I strongly agree	I strongly agree	I strongly agree	I strongly agree	I strongly agree	I strongly agree	I strongly agree	I strongly agree	I strongly agree	I strongly agree	I strongly agree	I strongly agree	I strongly agree
Private school	Eastern Province	Urban	No	No	No	No	Yes	No	I strongly agree	I strongly agree	I strongly agree	I strongly agree	I strongly agree	I don’t know	I don’t know	I strongly agree	I disagree	I strongly agree	I strongly agree	I don’t know	I strongly agree	I strongly agree	I strongly agree	I don’t know	I strongly agree	I strongly agree	I strongly agree	I strongly agree	I disagree	I disagree	I agree	I don’t know	I disagree	I don’t know	I agree	I agree	I disagree	I agree
Private school	Eastern Province	Urban	No	No	No	No	Yes	No	I strongly agree	I strongly agree	I strongly agree	I strongly agree	I strongly agree	I don’t know	I don’t know	I strongly agree	I don’t know	I agree	I don’t know	I strongly agree	I strongly agree	I strongly agree	I strongly agree	I don’t know	I strongly agree	I strongly agree	I don’t know	I agree	I don’t know	I disagree	I agree	I disagree	I don’t know	I disagree	I agree	I agree	I disagree	I agree
Private school	Eastern Province	Urban	No	No	No	No	Yes	No	I strongly agree	I disagree	I strongly agree	I strongly agree	I agree	I don’t know	I don’t know	I agree	I strongly agree	I strongly agree	I strongly agree	I strongly agree	I strongly agree	I don’t know	I don’t know	I strongly agree	I don’t know	I strongly agree	I strongly agree	I strongly agree	I strongly disagree	I strongly disagree	I agree	I strongly disagree	I don’t know	I don’t know	I don’t know	I agree	I strongly disagree	I agree
Private school	Eastern Province	Urban	No	Yes	No	No	Yes	No	I don’t know	I don’t know	I agree	I strongly agree	I don’t know	I agree	I agree	I strongly agree	I disagree	I don’t know	I don’t know	I agree	I agree	I don’t know	I agree	I agree	I strongly agree	I agree	I disagree	I don’t know	I disagree	I don’t know	I don’t know	I agree	I disagree	I don’t know	I agree	I agree	I strongly disagree	I strongly disagree
ARAMCO school	Eastern Province	Urban	No	No	Yes	No	Not sure	No	I strongly agree	I strongly agree	I strongly agree	I strongly agree	I strongly agree	I strongly agree	I strongly agree	I strongly agree	I strongly agree	I strongly agree	I strongly agree	I strongly agree	I strongly agree	I strongly agree	I strongly agree	I strongly agree	I strongly agree	I strongly agree	I strongly agree	I strongly agree	I strongly agree	I strongly agree	I agree	I strongly agree	I agree	I agree	I disagree	I agree	I disagree	I agree
ARAMCO school	Eastern Province	Urban	No	No	Yes	No	Not sure	No	I strongly agree	I strongly agree	I strongly agree	I strongly agree	I strongly agree	I strongly agree	I strongly agree	I strongly agree	I strongly agree	I agree	I strongly agree	I strongly agree	I strongly agree	I strongly agree	I strongly agree	I strongly agree	I strongly agree	I strongly agree	I agree	I agree	I disagree	I disagree	I strongly agree	I strongly agree	I strongly agree	I don’t know	I don’t know	I agree	I strongly disagree	I agree
ARAMCO school	Eastern Province	Urban	No	No	Yes	No	Not sure	No	I strongly agree	I strongly agree	I strongly agree	I strongly agree	I strongly agree	I strongly agree	I strongly agree	I strongly agree	I strongly agree	I strongly agree	I strongly agree	I strongly agree	I strongly agree	I strongly agree	I strongly agree	I strongly agree	I strongly agree	I strongly agree	I strongly agree	I strongly agree	I strongly agree	I strongly agree	I strongly agree	I strongly agree	I strongly agree	I strongly agree	I strongly agree	I strongly agree	I strongly agree	I strongly agree
ARAMCO school	Eastern Province	Urban	No	No	Yes	No	Not sure	Yes	I disagree	I disagree	I disagree	I agree	I agree	I don’t know	I agree	I don’t know	I agree	I agree	I strongly agree	I strongly agree	I strongly agree	I strongly agree	I strongly agree	I strongly agree	I strongly agree	I strongly agree	I strongly agree	I disagree	I strongly agree	I strongly agree	I strongly agree	I strongly agree	I strongly agree	I don’t know	I disagree	I disagree	I disagree	I disagree
ARAMCO school	Eastern Province	Urban	No	No	Yes	No	Not sure	No	I strongly agree	I strongly agree	I strongly agree	I strongly agree	I strongly agree	I strongly agree	I strongly agree	I strongly agree	I strongly agree	I strongly agree	I strongly agree	I don’t know	I strongly agree	I strongly agree	I strongly agree	I strongly agree	I strongly agree	I strongly agree	I strongly agree	I strongly agree	I don’t know	I strongly agree	I strongly agree	I don’t know	I strongly agree	I don’t know	I strongly agree	I don’t know	I strongly agree	I strongly agree
ARAMCO school	Eastern Province	Urban	No	No	No	No	Not sure	No	I strongly agree	I strongly agree	I strongly agree	I strongly agree	I strongly agree	I strongly agree	I strongly agree	I strongly agree	I strongly agree	I strongly agree	I strongly agree	I strongly agree	I strongly agree	I strongly agree	I strongly agree	I strongly agree	I strongly agree	I strongly agree	I strongly agree	I strongly agree	I don’t know	I don’t know	I agree	I agree	I agree	I agree	I agree	I agree	I agree	I agree
ARAMCO school	Eastern Province	Urban	No	Yes	No	No	Not sure	No	I strongly agree	I strongly agree	I strongly agree	I strongly agree	I strongly agree	I strongly agree	I strongly agree	I strongly agree	I strongly agree	I strongly agree	I strongly agree	I strongly agree	I strongly agree	I strongly agree	I strongly agree	I strongly agree	I strongly agree	I strongly agree	I strongly agree	I strongly agree	I strongly agree	I strongly agree	I strongly agree	I agree	I agree	I agree	I agree	I strongly agree	I strongly agree	I strongly agree
ARAMCO school	Eastern Province	Urban	No	No	Yes	No	Not sure	No	I strongly agree	I strongly agree	I strongly agree	I strongly agree	I don’t know	I strongly agree	I strongly agree	I strongly agree	I strongly agree	I strongly agree	I don’t know	I agree	I strongly agree	I strongly agree	I agree	I don’t know	I strongly agree	I agree	I agree	I don’t know	I disagree	I don’t know	I don’t know	I agree	I don’t know	I agree	I strongly agree	I strongly agree	I agree	I agree
ARAMCO school	Eastern Province	Urban	No	No	No	No	Not sure	No	I strongly agree	I strongly agree	I strongly agree	I strongly agree	I agree	I agree	I strongly agree	I strongly agree	I strongly agree	I strongly agree	I agree	I agree	I agree	I agree	I agree	I agree	I agree	I agree	I agree	I agree	I agree	I agree	I agree	I agree	I agree	I don’t know	I agree	I agree	I agree	I agree
ARAMCO school	Eastern Province	Urban	No	No	No	No	Not sure	No	I strongly agree	I strongly agree	I strongly agree	I strongly agree	I strongly agree	I strongly agree	I strongly agree	I strongly agree	I strongly agree	I strongly agree	I strongly agree	I strongly agree	I strongly agree	I strongly agree	I strongly agree	I strongly agree	I strongly agree	I strongly agree	I strongly agree	I strongly agree	I don’t know	I don’t know	I strongly agree	I strongly agree	I strongly agree	I strongly agree	I strongly agree	I strongly agree	I strongly agree	I strongly agree
ARAMCO school	Eastern Province	Urban	No	No	No	No	Not sure	No	I strongly agree	I strongly agree	I strongly agree	I strongly agree	I strongly agree	I strongly agree	I strongly agree	I strongly agree	I strongly agree	I strongly agree	I strongly agree	I strongly agree	I strongly agree	I strongly agree	I strongly agree	I strongly agree	I strongly agree	I strongly agree	I strongly agree	I strongly agree	I agree	I agree	I agree	I agree	I disagree	I don’t know	I agree	I agree	I agree	I agree
ARAMCO school	Eastern Province	Urban	No	No	No	No	Yes	No	I strongly agree	I strongly agree	I strongly agree	I strongly agree	I strongly agree	I don’t know	I strongly agree	I strongly agree	I strongly agree	I strongly agree	I strongly agree	I strongly agree	I strongly agree	I strongly agree	I strongly agree	I strongly agree	I strongly agree	I strongly agree	I strongly agree	I strongly agree	I strongly agree	I strongly agree	I strongly agree	I strongly agree	I strongly agree	I strongly agree	I strongly agree	I strongly agree	I strongly agree	I strongly agree
ARAMCO school	Eastern Province	Urban	No	No	No	No	Not sure	No	I strongly agree	I strongly agree	I agree	I agree	I agree	I agree	I agree	I agree	I agree	I agree	I agree	I agree	I agree	I agree	I agree	I don’t know	I agree	I agree	I agree	I agree	I agree	I agree	I agree	I agree	I agree	I agree	I agree	I agree	I agree	I agree
ARAMCO school	Eastern Province	Urban	No	No	No	No	Not sure	No	I strongly agree	I strongly agree	I don’t know	I strongly agree	I strongly agree	I strongly agree	I strongly agree	I strongly agree	I strongly agree	I strongly agree	I strongly agree	I strongly agree	I strongly agree	I strongly agree	I strongly agree	I strongly agree	I strongly agree	I strongly agree	I strongly agree	I strongly agree	I strongly agree	I strongly agree	I strongly agree	I strongly agree	I strongly agree	I strongly agree	I strongly agree	I strongly agree	I strongly agree	I strongly agree
ARAMCO school	Eastern Province	Urban	No	No	No	No	Not sure	No	I agree	I agree	I agree	I agree	I agree	I agree	I agree	I agree	I agree	I agree	I strongly agree	I strongly agree	I strongly agree	I strongly agree	I strongly agree	I strongly agree	I strongly agree	I strongly agree	I strongly agree	I strongly agree	I agree	I agree	I agree	I agree	I don’t know	I agree	I agree	I agree	I agree	I agree
ARAMCO school	Eastern Province	Urban	No	No	No	No	Not sure	No	I agree	I agree	I agree	I agree	I agree	I agree	I agree	I agree	I agree	I agree	I agree	I agree	I agree	I agree	I agree	I agree	I agree	I agree	I agree	I agree	I agree	I agree	I agree	I agree	I agree	I agree	I agree	I agree	I agree	I agree
ARAMCO school	Eastern Province	Urban	No	No	Yes	No	Not sure	No	I strongly agree	I strongly agree	I strongly agree	I strongly agree	I strongly agree	I strongly agree	I strongly agree	I strongly agree	I strongly agree	I strongly agree	I strongly agree	I strongly agree	I strongly agree	I agree	I agree	I agree	I agree	I agree	I agree	I agree	I agree	I agree	I agree	I agree	I agree	I agree	I agree	I agree	I agree	I agree
ARAMCO school	Eastern Province	Urban	No	No	No	No	Yes	No	I agree	I agree	I strongly agree	I agree	I strongly agree	I agree	I don’t know	I strongly agree	I don’t know	I strongly agree	I agree	I agree	I agree	I agree	I agree	I strongly agree	I agree	I strongly agree	I don’t know	I agree	I strongly agree	I strongly agree	I strongly agree	I strongly agree	I strongly agree	I strongly agree	I strongly agree	I strongly agree	I don’t know	I strongly agree
ARAMCO school	Eastern Province	Urban	No	No	No	No	Not sure	No	I don’t know	I strongly agree	I strongly agree	I strongly agree	I strongly agree	I strongly agree	I strongly agree	I strongly agree	I strongly agree	I strongly agree	I strongly agree	I strongly agree	I strongly agree	I strongly agree	I strongly agree	I strongly agree	I strongly agree	I strongly agree	I strongly agree	I strongly agree	I strongly agree	I strongly agree	I strongly agree	I strongly agree	I don’t know	I strongly agree	I strongly agree	I strongly agree	I strongly agree	I strongly agree
ARAMCO school	Eastern Province	Urban	No	No	No	No	Yes	No	I strongly agree	I strongly agree	I strongly agree	I agree	I don’t know	I don’t know	I agree	I strongly agree	I don’t know	I agree	I agree	I strongly agree	I don’t know	I agree	I don’t know	I agree	I agree	I strongly agree	I strongly agree	I strongly agree	I agree	I agree	I don’t know	I agree	I don’t know	I agree	I strongly agree	I don’t know	I agree	I don’t know
ARAMCO school	Eastern Province	Urban	No	No	No	No	Yes	No	I strongly agree	I strongly agree	I strongly agree	I strongly agree	I strongly agree	I strongly agree	I strongly agree	I strongly agree	I strongly agree	I agree	I strongly disagree	I strongly disagree	I strongly disagree	I strongly disagree	I strongly disagree	I strongly disagree	I strongly disagree	I strongly disagree	I strongly disagree	I strongly disagree	I agree	I agree	I agree	I agree	I agree	I agree	I agree	I agree	I agree	I agree
ARAMCO school	Eastern Province	Urban	No	No	Yes	No	Not sure	Yes	I don’t know	I strongly agree	I strongly agree	I strongly agree	I don’t know	I strongly agree	I strongly agree	I don’t know	I strongly agree	I strongly agree	I strongly agree	I strongly agree	I strongly agree	I strongly agree	I don’t know	I strongly agree	I strongly agree	I don’t know	I don’t know	I strongly agree	I strongly agree	I strongly agree	I strongly agree	I strongly agree	I don’t know	I agree	I agree	I agree	I strongly agree	I strongly agree
ARAMCO school	Eastern Province	Urban	No	No	No	No	Not sure	No	I strongly agree	I strongly agree	I agree	I strongly agree	I strongly agree	I agree	I strongly agree	I agree	I strongly agree	I strongly agree	I strongly agree	I agree	I agree	I strongly agree	I strongly agree	I strongly agree	I strongly agree	I strongly agree	I agree	I agree	I agree	I agree	I agree	I agree	I agree	I don’t know	I agree	I agree	I agree	I agree
ARAMCO school	Eastern Province	Urban	No	No	Yes	No	Not sure	No	I strongly agree	I strongly agree	I strongly agree	I strongly agree	I strongly agree	I strongly agree	I strongly agree	I strongly agree	I strongly agree	I strongly agree	I strongly agree	I strongly agree	I strongly agree	I strongly agree	I strongly agree	I strongly agree	I strongly agree	I strongly agree	I strongly agree	I strongly agree	I strongly agree	I strongly agree	I strongly agree	I strongly agree	I strongly agree	I strongly agree	I strongly agree	I strongly agree	I strongly agree	I strongly agree
ARAMCO school	Eastern Province	Urban	No	No	No	No	Not sure	No	I strongly agree	I strongly agree	I strongly agree	I strongly agree	I strongly agree	I strongly agree	I strongly agree	I strongly agree	I strongly agree	I strongly agree	I strongly agree	I strongly agree	I strongly agree	I strongly agree	I strongly agree	I strongly agree	I strongly agree	I strongly agree	I strongly agree	I strongly agree	I strongly agree	I strongly agree	I strongly agree	I strongly agree	I strongly agree	I strongly agree	I strongly agree	I strongly agree	I strongly agree	I strongly agree
ARAMCO school	Eastern Province	Urban	No	No	Yes	No	Not sure	No	I agree	I agree	I agree	I agree	I agree	I agree	I agree	I agree	I agree	I agree	I agree	I agree	I agree	I agree	I agree	I agree	I agree	I agree	I agree	I agree	I agree	I agree	I agree	I agree	I agree	I agree	I agree	I agree	I agree	I agree
ARAMCO school	Eastern Province	Urban	No	No	No	No	Yes	No	I strongly agree	I strongly agree	I agree	I agree	I agree	I don’t know	I agree	I strongly agree	I strongly agree	I strongly agree	I strongly agree	I strongly agree	I agree	I strongly agree	I strongly agree	I strongly agree	I strongly agree	I strongly agree	I strongly agree	I strongly agree	I strongly agree	I strongly agree	I agree	I don’t know	I don’t know	I agree	I agree	I don’t know	I agree	I agree
ARAMCO school	Eastern Province	Urban	No	No	Yes	No	Not sure	Yes	I strongly agree	I strongly agree	I agree	I strongly agree	I strongly agree	I agree	I strongly agree	I strongly agree	I strongly agree	I strongly agree	I strongly agree	I strongly agree	I strongly agree	I strongly agree	I strongly agree	I strongly agree	I strongly agree	I strongly agree	I strongly agree	I strongly agree	I don’t know	I don’t know	I don’t know	I disagree	I disagree	I don’t know	I agree	I agree	I don’t know	I agree
ARAMCO school	Eastern Province	Urban	No	No	No	No	Yes	No	I disagree	I disagree	I disagree	I agree	I agree	I don’t know	I agree	I agree	I agree	I agree	I agree	I agree	I disagree	I agree	I agree	I don’t know	I agree	I disagree	I agree	I agree	I strongly disagree	I agree	I disagree	I agree	I agree	I disagree	I disagree	I disagree	I agree	I disagree
ARAMCO school	Eastern Province	Urban	No	No	No	Yes	Not sure	No	I agree	I disagree	I disagree	I strongly agree	I strongly agree	I agree	I don’t know	I don’t know	I don’t know	I don’t know	I agree	I don’t know	I don’t know	I agree	I strongly agree	I strongly agree	I disagree	I agree	I agree	I don’t know	I disagree	I disagree	I disagree	I don’t know	I don’t know	I agree	I strongly disagree	I strongly disagree	I don’t know	I agree
ARAMCO school	Eastern Province	Urban	No	No	Yes	No	Yes	No	I don’t know	I agree	I agree	I disagree	I don’t know	I don’t know	I strongly disagree	I don’t know	I don’t know	I agree	I don’t know	I don’t know	I don’t know	I disagree	I don’t know	I agree	I don’t know	I strongly agree	I don’t know	I agree	I don’t know	I don’t know	I agree	I don’t know	I don’t know	I agree	I don’t know	I don’t know	I disagree	I agree
ARAMCO school	Eastern Province	Urban	No	No	No	No	Yes	No	I don’t know	I agree	I agree	I don’t know	I agree	I agree	I agree	I agree	I agree	I agree	I agree	I agree	I agree	I agree	I agree	I don’t know	I agree	I agree	I don’t know	I agree	I disagree	I disagree	I disagree	I don’t know	I don’t know	I don’t know	I disagree	I don’t know	I disagree	I disagree
ARAMCO school	Eastern Province	Urban	No	No	No	No	Yes	No	I don’t know	I don’t know	I disagree	I strongly agree	I agree	I disagree	I don’t know	I agree	I agree	I agree	I strongly agree	I agree	I agree	I strongly agree	I agree	I strongly agree	I agree	I agree	I agree	I strongly agree	I strongly agree	I strongly agree	I agree	I don’t know	I strongly agree	I don’t know	I don’t know	I disagree	I don’t know	I agree
ARAMCO school	Eastern Province	Urban	No	No	No	No	Yes	No	I don’t know	I don’t know	I disagree	I don’t know	I don’t know	I don’t know	I don’t know	I don’t know	I disagree	I disagree	I don’t know	I disagree	I don’t know	I don’t know	I agree	I don’t know	I disagree	I disagree	I disagree	I agree	I agree	I disagree	I don’t know	I don’t know	I disagree	I disagree	I disagree	I disagree	I disagree	I agree
ARAMCO school	Eastern Province	Urban	No	No	No	Yes	Yes	No	I agree	I agree	I strongly agree	I strongly agree	I agree	I agree	I strongly agree	I strongly agree	I agree	I strongly agree	I agree	I strongly agree	I strongly agree	I strongly agree	I agree	I strongly agree	I strongly agree	I strongly agree	I agree	I strongly agree	I strongly agree	I strongly agree	I strongly agree	I agree	I agree	I don’t know	I strongly agree	I strongly agree	I agree	I agree
ARAMCO school	Eastern Province	Urban	No	No	No	Yes	Yes	Yes	I agree	I strongly agree	I strongly agree	I agree	I agree	I strongly agree	I agree	I strongly agree	I agree	I agree	I agree	I strongly agree	I strongly agree	I agree	I agree	I strongly agree	I agree	I strongly agree	I agree	I agree	I strongly agree	I strongly agree	I agree	I agree	I strongly agree	I strongly agree	I agree	I strongly agree	I agree	I agree
ARAMCO school	Eastern Province	Urban	No	No	No	Yes	Yes	No	I strongly agree	I strongly agree	I agree	I agree	I agree	I agree	I agree	I agree	I strongly agree	I strongly agree	I strongly agree	I agree	I strongly agree	I agree	I strongly agree	I strongly agree	I agree	I strongly agree	I agree	I strongly agree	I agree	I strongly agree	I agree	I agree	I strongly agree	I agree	I agree	I strongly agree	I agree	I strongly agree
ARAMCO school	Eastern Province	Urban	No	No	Yes	No	Yes	No	I agree	I strongly agree	I agree	I strongly agree	I agree	I don’t know	I strongly agree	I strongly agree	I agree	I strongly agree	I agree	I don’t know	I agree	I strongly agree	I agree	I don’t know	I agree	I strongly agree	I agree	I don’t know	I disagree	I don’t know	I agree	I agree	I don’t know	I don’t know	I agree	I don’t know	I don’t know	I strongly agree
ARAMCO school	Eastern Province	Urban	No	Yes	No	Yes	Yes	Yes	I strongly agree	I agree	I don’t know	I strongly agree	I agree	I agree	I agree	I agree	I strongly agree	I agree	I strongly agree	I agree	I don’t know	I agree	I agree	I agree	I agree	I strongly agree	I agree	I strongly agree	I agree	I strongly agree	I strongly agree	I don’t know	I agree	I agree	I strongly agree	I strongly agree	I strongly agree	I agree
ARAMCO school	Eastern Province	Urban	No	Yes	No	Yes	Yes	Yes	I agree	I agree	I agree	I strongly agree	I agree	I don’t know	I strongly agree	I agree	I strongly agree	I don’t know	I strongly agree	I agree	I agree	I strongly agree	I agree	I strongly agree	I strongly agree	I agree	I agree	I agree	I agree	I agree	I don’t know	I strongly agree	I agree	I agree	I agree	I strongly agree	I agree	I don’t know
ARAMCO school	Eastern Province	Urban	No	No	No	Yes	Yes	Yes	I agree	I agree	I agree	I agree	I agree	I agree	I agree	I agree	I agree	I agree	I agree	I agree	I agree	I agree	I agree	I agree	I agree	I agree	I agree	I agree	I don’t know	I agree	I agree	I agree	I agree	I agree	I agree	I agree	I agree	I agree
ARAMCO school	Eastern Province	Urban	No	No	No	No	Yes	No	I strongly agree	I strongly agree	I strongly agree	I agree	I agree	I strongly agree	I agree	I strongly agree	I strongly agree	I agree	I agree	I strongly agree	I agree	I strongly agree	I disagree	I disagree	I don’t know	I agree	I don’t know	I don’t know	I disagree	I disagree	I strongly disagree	I disagree	I disagree	I don’t know	I don’t know	I disagree	I disagree	I disagree
ARAMCO school	Eastern Province	Urban	No	No	No	No	Not sure	No	I don’t know	I strongly agree	I agree	I strongly agree	I agree	I agree	I strongly agree	I agree	I disagree	I agree	I agree	I strongly agree	I strongly agree	I strongly agree	I agree	I strongly agree	I strongly agree	I strongly agree	I don’t know	I strongly agree	I disagree	I disagree	I agree	I disagree	I don’t know	I strongly agree	I don’t know	I strongly agree	I strongly agree	I strongly agree
ARAMCO school	Eastern Province	Urban	No	No	No	No	Yes	No	I agree	I strongly agree	I strongly agree	I strongly agree	I strongly agree	I strongly agree	I strongly agree	I strongly agree	I strongly agree	I strongly agree	I disagree	I disagree	I don’t know	I agree	I disagree	I don’t know	I agree	I don’t know	I disagree	I don’t know	I strongly agree	I disagree	I strongly disagree	I strongly disagree	I strongly disagree	I don’t know	I don’t know	I don’t know	I strongly disagree	I disagree
ARAMCO school	Eastern Province	Urban	No	No	No	No	Yes	No	I don’t know	I agree	I agree	I agree	I disagree	I don’t know	I don’t know	I agree	I don’t know	I agree	I don’t know	I agree	I agree	I agree	I don’t know	I don’t know	I agree	I agree	I agree	I agree	I don’t know	I don’t know	I agree	I agree	I don’t know	I don’t know	I don’t know	I agree	I don’t know	I agree
ARAMCO school	Eastern Province	Urban	No	No	No	No	Yes	Yes	I don’t know	I agree	I agree	I agree	I agree	I agree	I strongly agree	I agree	I agree	I agree	I agree	I agree	I strongly agree	I strongly agree	I agree	I agree	I agree	I agree	I agree	I agree	I agree	I don’t know	I don’t know	I strongly agree	I agree	I don’t know	I agree	I agree	I agree	I agree
ARAMCO school	Eastern Province	Urban	No	Yes	No	No	Yes	Yes	I agree	I agree	I agree	I strongly agree	I agree	I agree	I don’t know	I agree	I disagree	I strongly agree	I agree	I agree	I don’t know	I strongly agree	I agree	I agree	I agree	I strongly agree	I disagree	I agree	I agree	I agree	I agree	I strongly agree	I agree	I don’t know	I agree	I don’t know	I disagree	I strongly agree
ARAMCO school	Eastern Province	Urban	No	Yes	No	No	Yes	No	I agree	I agree	I agree	I agree	I agree	I strongly agree	I agree	I agree	I agree	I agree	I strongly agree	I strongly agree	I strongly agree	I strongly agree	I strongly agree	I strongly agree	I agree	I strongly agree	I agree	I strongly agree	I don’t know	I don’t know	I agree	I agree	I agree	I agree	I don’t know	I strongly agree	I agree	I strongly agree
ARAMCO school	Eastern Province	Urban	No	Yes	No	No	Yes	Yes	I strongly agree	I agree	I agree	I strongly agree	I agree	I strongly agree	I don’t know	I strongly agree	I strongly agree	I strongly agree	I strongly agree	I agree	I agree	I strongly agree	I agree	I strongly agree	I agree	I strongly agree	I agree	I strongly agree	I agree	I don’t know	I agree	I strongly agree	I agree	I agree	I don’t know	I agree	I strongly agree	I don’t know
ARAMCO school	Eastern Province	Urban	No	Yes	No	No	Yes	Yes	I strongly agree	I strongly agree	I strongly agree	I strongly agree	I strongly agree	I agree	I agree	I agree	I agree	I agree	I agree	I strongly agree	I agree	I strongly agree	I agree	I strongly agree	I agree	I agree	I agree	I agree	I agree	I agree	I agree	I agree	I agree	I don’t know	I agree	I agree	I agree	I agree
ARAMCO school	Eastern Province	Urban	No	No	No	No	Not sure	No	I don’t know	I strongly agree	I agree	I agree	I don’t know	I agree	I agree	I agree	I don’t know	I don’t know	I agree	I strongly agree	I agree	I strongly agree	I agree	I agree	I don’t know	I agree	I agree	I agree	I disagree	I disagree	I don’t know	I don’t know	I don’t know	I disagree	I don’t know	I don’t know	I disagree	I disagree
ARAMCO school	Eastern Province	Urban	No	No	Yes	Yes	Not sure	Yes	I agree	I strongly disagree	I agree	I disagree	I don’t know	I agree	I agree	I agree	I strongly disagree	I agree	I strongly disagree	I strongly disagree	I agree	I don’t know	I don’t know	I don’t know	I don’t know	I agree	I strongly disagree	I agree	I disagree	I strongly disagree	I strongly disagree	I strongly disagree	I strongly disagree	I strongly disagree	I strongly disagree	I strongly disagree	I strongly disagree	I strongly disagree
ARAMCO school	Eastern Province	Urban	No	No	No	No	Yes	Yes	I agree	I agree	I strongly agree	I strongly agree	I agree	I agree	I strongly agree	I strongly agree	I agree	I strongly agree	I agree	I agree	I strongly agree	I strongly agree	I agree	I strongly agree	I strongly agree	I agree	I agree	I don’t know	I don’t know	I agree	I strongly agree	I agree	I don’t know	I agree	I strongly agree	I agree	I don’t know	I agree
ARAMCO school	Eastern Province	Urban	No	No	No	No	Yes	No	I agree	I don’t know	I disagree	I agree	I agree	I agree	I agree	I agree	I agree	I agree	I agree	I don’t know	I disagree	I agree	I agree	I agree	I agree	I agree	I agree	I agree	I don’t know	I disagree	I disagree	I agree	I agree	I agree	I agree	I agree	I agree	I agree
ARAMCO school	Eastern Province	Urban	No	No	No	No	Not sure	No	I don’t know	I agree	I agree	I agree	I strongly agree	I agree	I agree	I strongly agree	I agree	I strongly agree	I don’t know	I agree	I agree	I agree	I agree	I don’t know	I agree	I agree	I strongly agree	I strongly agree	I don’t know	I don’t know	I agree	I agree	I agree	I agree	I agree	I agree	I agree	I agree
ARAMCO school	Eastern Province	Urban	No	No	No	No	Yes	No	I don’t know	I don’t know	I disagree	I agree	I disagree	I agree	I agree	I agree	I agree	I agree	I agree	I disagree	I don’t know	I agree	I don’t know	I agree	I agree	I agree	I disagree	I agree	I disagree	I don’t know	I disagree	I don’t know	I disagree	I don’t know	I don’t know	I don’t know	I don’t know	I disagree
ARAMCO school	Eastern Province	Urban	No	No	No	No	Yes	No	I strongly disagree	I strongly disagree	I strongly disagree	I disagree	I don’t know	I don’t know	I don’t know	I don’t know	I disagree	I disagree	I don’t know	I don’t know	I don’t know	I don’t know	I don’t know	I don’t know	I don’t know	I don’t know	I don’t know	I don’t know	I don’t know	I agree	I disagree	I agree	I agree	I don’t know	I don’t know	I agree	I don’t know	I don’t know
ARAMCO school	Eastern Province	Urban	No	Yes	No	No	Yes	No	I disagree	I don’t know	I strongly disagree	I strongly agree	I don’t know	I don’t know	I agree	I agree	I don’t know	I disagree	I agree	I don’t know	I don’t know	I strongly agree	I agree	I don’t know	I agree	I agree	I don’t know	I agree	I strongly disagree	I disagree	I disagree	I strongly agree	I don’t know	I don’t know	I agree	I agree	I agree	I don’t know
ARAMCO school	Eastern Province	Urban	No	No	Yes	No	Yes	No	I don’t know	I agree	I agree	I agree	I don’t know	I don’t know	I don’t know	I agree	I disagree	I agree	I agree	I agree	I agree	I agree	I don’t know	I don’t know	I don’t know	I agree	I agree	I agree	I disagree	I don’t know	I disagree	I agree	I don’t know	I don’t know	I don’t know	I agree	I disagree	I agree
ARAMCO school	Eastern Province	Urban	No	No	No	No	Yes	No	I don’t know	I agree	I agree	I don’t know	I agree	I don’t know	I agree	I don’t know	I don’t know	I strongly agree	I agree	I don’t know	I agree	I don’t know	I don’t know	I don’t know	I agree	I strongly agree	I disagree	I agree	I agree	I don’t know	I agree	I agree	I agree	I don’t know	I agree	I strongly agree	I don’t know	I agree
ARAMCO school	Eastern Province	Urban	No	No	No	No	Yes	No	I strongly agree	I don’t know	I agree	I strongly agree	I agree	I strongly agree	I strongly agree	I agree	I agree	I strongly agree	I strongly agree	I don’t know	I agree	I agree	I agree	I strongly agree	I agree	I agree	I agree	I strongly agree	I agree	I don’t know	I don’t know	I agree	I agree	I don’t know	I agree	I agree	I strongly agree	I strongly agree
ARAMCO school	Eastern Province	Urban	No	No	No	No	Yes	No	I agree	I don’t know	I agree	I strongly agree	I agree	I strongly agree	I strongly agree	I strongly agree	I agree	I strongly agree	I agree	I don’t know	I agree	I strongly agree	I agree	I strongly agree	I strongly agree	I agree	I disagree	I agree	I agree	I agree	I strongly agree	I strongly agree	I agree	I strongly agree	I strongly agree	I strongly agree	I disagree	I strongly agree
ARAMCO school	Eastern Province	Urban	No	No	No	No	Yes	No	I agree	I agree	I strongly agree	I strongly agree	I strongly agree	I strongly agree	I agree	I strongly agree	I agree	I strongly agree	I agree	I agree	I agree	I agree	I agree	I strongly agree	I agree	I disagree	I don’t know	I strongly agree	I strongly disagree	I strongly disagree	I strongly disagree	I strongly disagree	I strongly disagree	I strongly disagree	I strongly disagree	I strongly disagree	I strongly disagree	I strongly disagree
ARAMCO school	Eastern Province	Urban	No	No	No	No	Not sure	No	I agree	I agree	I agree	I agree	I agree	I agree	I agree	I agree	I agree	I agree	I agree	I don’t know	I agree	I agree	I don’t know	I don’t know	I don’t know	I don’t know	I agree	I agree	I don’t know	I disagree	I disagree	I don’t know	I disagree	I don’t know	I strongly agree	I agree	I strongly disagree	I disagree
ARAMCO school	Eastern Province	Urban	No	No	No	No	Yes	No	I agree	I don’t know	I strongly agree	I strongly agree	I strongly agree	I agree	I don’t know	I strongly agree	I strongly agree	I agree	I agree	I don’t know	I strongly agree	I strongly agree	I strongly agree	I strongly agree	I agree	I strongly agree	I agree	I strongly agree	I don’t know	I don’t know	I don’t know	I agree	I don’t know	I don’t know	I agree	I don’t know	I don’t know	I don’t know
ARAMCO school	Eastern Province	Urban	No	No	No	No	Yes	No	I strongly agree	I don’t know	I strongly agree	I strongly agree	I strongly agree	I strongly agree	I strongly agree	I strongly agree	I strongly agree	I strongly agree	I strongly agree	I strongly agree	I strongly agree	I strongly agree	I strongly agree	I strongly agree	I strongly agree	I strongly agree	I strongly agree	I strongly agree	I don’t know	I strongly agree	I disagree	I don’t know	I don’t know	I don’t know	I agree	I don’t know	I agree	I strongly agree
ARAMCO school	Eastern Province	Urban	No	No	No	No	Yes	No	I strongly agree	I don’t know	I agree	I strongly agree	I agree	I agree	I agree	I strongly agree	I strongly agree	I strongly agree	I strongly agree	I don’t know	I agree	I strongly agree	I agree	I agree	I strongly agree	I strongly agree	I strongly agree	I strongly agree	I strongly agree	I don’t know	I agree	I strongly agree	I strongly agree	I strongly agree	I agree	I strongly agree	I strongly agree	I strongly agree
ARAMCO school	Eastern Province	Urban	No	No	No	No	Yes	No	I strongly agree	I strongly agree	I strongly agree	I strongly agree	I strongly agree	I strongly agree	I strongly agree	I strongly agree	I strongly agree	I strongly agree	I strongly agree	I agree	I strongly agree	I strongly agree	I agree	I strongly agree	I strongly agree	I agree	I strongly agree	I strongly agree	I don’t know	I don’t know	I don’t know	I don’t know	I agree	I don’t know	I don’t know	I don’t know	I don’t know	I don’t know
ARAMCO school	Eastern Province	Urban	No	No	No	No	Yes	No	I strongly agree	I strongly agree	I agree	I don’t know	I don’t know	I agree	I don’t know	I don’t know	I don’t know	I don’t know	I agree	I strongly agree	I don’t know	I don’t know	I agree	I agree	I strongly disagree	I strongly disagree	I strongly disagree	I strongly disagree	I don’t know	I disagree	I disagree	I don’t know	I don’t know	I don’t know	I disagree	I disagree	I don’t know	I strongly disagree
ARAMCO school	Eastern Province	Urban	No	No	No	No	Yes	No	I don’t know	I don’t know	I don’t know	I don’t know	I don’t know	I don’t know	I don’t know	I agree	I don’t know	I agree	I don’t know	I agree	I don’t know	I agree	I agree	I don’t know	I agree	I agree	I agree	I agree	I don’t know	I don’t know	I don’t know	I agree	I don’t know	I don’t know	I don’t know	I don’t know	I don’t know	I don’t know
ARAMCO school	Eastern Province	Urban	No	No	No	No	Yes	No	I agree	I agree	I agree	I agree	I agree	I agree	I agree	I agree	I agree	I agree	I strongly agree	I strongly agree	I agree	I strongly agree	I agree	I strongly agree	I agree	I agree	I strongly agree	I strongly agree	I agree	I agree	I strongly agree	I strongly agree	I agree	I don’t know	I don’t know	I don’t know	I agree	I agree
ARAMCO school	Eastern Province	Urban	No	No	No	No	Yes	No	I don’t know	I strongly agree	I agree	I strongly agree	I agree	I agree	I agree	I agree	I agree	I strongly agree	I agree	I strongly agree	I strongly agree	I strongly agree	I strongly agree	I strongly agree	I strongly agree	I strongly agree	I strongly agree	I strongly agree	I disagree	I don’t know	I don’t know	I agree	I agree	I don’t know	I agree	I agree	I don’t know	I don’t know
ARAMCO school	Eastern Province	Urban	No	No	Yes	No	Not sure	No	I agree	I agree	I agree	I agree	I agree	I agree	I agree	I agree	I agree	I agree	I agree	I agree	I agree	I agree	I agree	I agree	I agree	I agree	I agree	I agree	I agree	I agree	I agree	I agree	I agree	I agree	I agree	I agree	I agree	I agree
ARAMCO school	Eastern Province	Urban	No	No	No	No	Not sure	No	I strongly agree	I strongly agree	I agree	I agree	I agree	I strongly agree	I strongly agree	I strongly agree	I strongly agree	I strongly agree	I strongly disagree	I strongly disagree	I strongly disagree	I strongly disagree	I strongly disagree	I strongly disagree	I strongly disagree	I strongly disagree	I strongly disagree	I strongly disagree	I strongly agree	I strongly agree	I strongly agree	I strongly agree	I strongly agree	I strongly agree	I strongly agree	I strongly agree	I strongly agree	I strongly agree
ARAMCO school	Eastern Province	Urban	No	Yes	No	No	Yes	No	I agree	I disagree	I agree	I strongly agree	I don’t know	I agree	I agree	I agree	I agree	I agree	I disagree	I disagree	I agree	I disagree	I disagree	I disagree	I disagree	I disagree	I disagree	I disagree	I strongly disagree	I strongly disagree	I strongly disagree	I strongly disagree	I strongly disagree	I strongly disagree	I strongly disagree	I strongly disagree	I strongly disagree	I strongly disagree
ARAMCO school	Eastern Province	Urban	No	Yes	No	No	Yes	Yes	I agree	I strongly agree	I agree	I don’t know	I agree	I strongly agree	I strongly agree	I strongly agree	I don’t know	I don’t know	I don’t know	I agree	I strongly agree	I don’t know	I don’t know	I agree	I agree	I don’t know	I don’t know	I don’t know	I disagree	I don’t know	I disagree	I disagree	I don’t know	I don’t know	I disagree	I don’t know	I strongly disagree	I agree
ARAMCO school	Eastern Province	Urban	No	No	No	No	Not sure	No	I agree	I strongly agree	I don’t know	I strongly agree	I don’t know	I don’t know	I agree	I agree	I don’t know	I strongly agree	I don’t know	I agree	I agree	I strongly agree	I don’t know	I don’t know	I agree	I agree	I don’t know	I don’t know	I disagree	I disagree	I don’t know	I disagree	I disagree	I don’t know	I don’t know	I don’t know	I disagree	I agree
ARAMCO school	Eastern Province	Urban	No	No	No	No	Yes	No	I agree	I don’t know	I disagree	I don’t know	I agree	I agree	I don’t know	I agree	I agree	I agree	I agree	I don’t know	I don’t know	I don’t know	I agree	I agree	I don’t know	I agree	I agree	I agree	I don’t know	I don’t know	I don’t know	I don’t know	I agree	I agree	I don’t know	I agree	I agree	I agree
ARAMCO school	Eastern Province	Urban	No	Yes	Yes	No	Yes	Yes	I agree	I don’t know	I strongly agree	I strongly agree	I agree	I strongly agree	I strongly agree	I strongly agree	I agree	I agree	I strongly agree	I don’t know	I strongly agree	I strongly agree	I agree	I strongly agree	I agree	I strongly agree	I strongly agree	I strongly agree	I agree	I don’t know	I agree	I strongly agree	I strongly agree	I strongly agree	I agree	I strongly agree	I agree	I strongly agree
ARAMCO school	Eastern Province	Urban	No	No	No	No	Yes	No	I agree	I strongly agree	I strongly agree	I agree	I agree	I agree	I agree	I don’t know	I strongly agree	I strongly agree	I strongly agree	I agree	I agree	I agree	I agree	I agree	I don’t know	I agree	I strongly agree	I strongly agree	I don’t know	I agree	I don’t know	I don’t know	I don’t know	I agree	I agree	I don’t know	I don’t know	I agree
ARAMCO school	Eastern Province	Urban	No	No	No	No	Yes	No	I agree	I strongly disagree	I strongly agree	I strongly agree	I agree	I agree	I agree	I strongly disagree	I strongly disagree	I agree	I agree	I disagree	I disagree	I strongly disagree	I disagree	I disagree	I strongly disagree	I disagree	I don’t know	I strongly agree	I strongly disagree	I strongly disagree	I strongly disagree	I disagree	I strongly disagree	I don’t know	I don’t know	I strongly disagree	I strongly disagree	I strongly agree
ARAMCO school	Eastern Province	Urban	No	No	No	No	Yes	No	I don’t know	I don’t know	I don’t know	I agree	I don’t know	I don’t know	I disagree	I don’t know	I don’t know	I don’t know	I agree	I agree	I disagree	I agree	I agree	I agree	I agree	I agree	I agree	I agree	I agree	I agree	I agree	I agree	I agree	I agree	I agree	I agree	I agree	I agree
ARAMCO school	Eastern Province	Urban	No	No	No	No	Yes	No	I agree	I don’t know	I disagree	I disagree	I don’t know	I disagree	I don’t know	I disagree	I disagree	I don’t know	I disagree	I don’t know	I disagree	I disagree	I agree	I don’t know	I don’t know	I don’t know	I disagree	I agree	I disagree	I disagree	I disagree	I disagree	I agree	I don’t know	I agree	I agree	I don’t know	I agree
ARAMCO school	Eastern Province	Urban	No	Yes	No	No	Yes	Yes	I don’t know	I agree	I strongly agree	I strongly agree	I strongly agree	I strongly agree	I strongly agree	I strongly agree	I strongly agree	I strongly agree	I agree	I strongly agree	I strongly agree	I strongly agree	I agree	I strongly agree	I strongly agree	I strongly agree	I agree	I agree	I don’t know	I strongly agree	I agree	I don’t know	I disagree	I don’t know	I agree	I agree	I disagree	I don’t know
ARAMCO school	Eastern Province	Urban	No	No	No	No	Yes	No	I don’t know	I agree	I strongly agree	I strongly agree	I strongly agree	I agree	I strongly agree	I strongly agree	I agree	I strongly agree	I agree	I agree	I strongly agree	I strongly agree	I agree	I strongly agree	I strongly agree	I agree	I strongly agree	I strongly agree	I agree	I don’t know	I don’t know	I agree	I agree	I don’t know	I agree	I agree	I agree	I agree
ARAMCO school	Eastern Province	Urban	No	No	No	No	Yes	No	I don’t know	I agree	I agree	I agree	I agree	I don’t know	I agree	I agree	I agree	I agree	I agree	I don’t know	I agree	I agree	I strongly agree	I strongly agree	I strongly agree	I strongly agree	I strongly agree	I strongly agree	I strongly agree	I don’t know	I strongly agree	I don’t know	I strongly agree	I agree	I strongly agree	I strongly agree	I strongly agree	I strongly agree
ARAMCO school	Eastern Province	Urban	No	No	No	No	Yes	No	I don’t know	I don’t know	I don’t know	I don’t know	I don’t know	I agree	I agree	I agree	I agree	I strongly agree	I don’t know	I don’t know	I don’t know	I agree	I don’t know	I agree	I don’t know	I agree	I don’t know	I agree	I disagree	I disagree	I disagree	I strongly disagree	I disagree	I disagree	I don’t know	I don’t know	I strongly disagree	I strongly disagree
ARAMCO school	Eastern Province	Urban	No	No	No	No	Yes	No	I agree	I don’t know	I don’t know	I don’t know	I agree	I agree	I don’t know	I don’t know	I don’t know	I agree	I agree	I don’t know	I don’t know	I don’t know	I agree	I agree	I don’t know	I don’t know	I agree	I agree	I don’t know	I don’t know	I don’t know	I don’t know	I agree	I agree	I don’t know	I agree	I agree	I agree
ARAMCO school	Eastern Province	Urban	No	No	No	No	Yes	No	I agree	I strongly agree	I strongly agree	I don’t know	I agree	I strongly agree	I strongly agree	I strongly agree	I agree	I strongly agree	I agree	I don’t know	I strongly agree	I strongly agree	I agree	I agree	I strongly agree	I strongly agree	I don’t know	I agree	I agree	I don’t know	I don’t know	I strongly agree	I don’t know	I agree	I strongly agree	I agree	I disagree	I agree
ARAMCO school	Eastern Province	Urban	No	No	No	No	Not sure	No	I strongly agree	I agree	I agree	I strongly agree	I agree	I agree	I don’t know	I strongly agree	I don’t know	I strongly agree	I strongly agree	I strongly agree	I strongly agree	I strongly agree	I agree	I strongly agree	I agree	I don’t know	I don’t know	I strongly agree	I agree	I agree	I strongly agree	I strongly agree	I agree	I don’t know	I don’t know	I agree	I strongly agree	I strongly agree
ARAMCO school	Eastern Province	Urban	No	No	No	No	Yes	No	I disagree	I don’t know	I don’t know	I disagree	I disagree	I disagree	I disagree	I disagree	I disagree	I disagree	I don’t know	I agree	I agree	I disagree	I disagree	I disagree	I don’t know	I agree	I don’t know	I agree	I strongly disagree	I disagree	I don’t know	I strongly disagree	I strongly disagree	I strongly disagree	I strongly disagree	I strongly disagree	I strongly disagree	I strongly disagree
ARAMCO school	Eastern Province	Urban	No	No	Yes	No	Yes	Yes	I agree	I strongly agree	I agree	I don’t know	I agree	I strongly agree	I agree	I agree	I disagree	I strongly agree	I strongly agree	I agree	I strongly agree	I agree	I agree	I strongly agree	I agree	I strongly agree	I agree	I strongly agree	I disagree	I agree	I don’t know	I agree	I don’t know	I disagree	I disagree	I strongly agree	I agree	I agree
ARAMCO school	Eastern Province	Urban	No	No	Yes	No	Yes	Yes	I agree	I disagree	I don’t know	I agree	I don’t know	I don’t know	I disagree	I agree	I agree	I agree	I agree	I don’t know	I agree	I agree	I agree	I don’t know	I disagree	I don’t know	I agree	I agree	I don’t know	I don’t know	I disagree	I don’t know	I agree	I don’t know	I don’t know	I disagree	I don’t know	I don’t know
ARAMCO school	Eastern Province	Urban	No	No	No	No	Yes	No	I agree	I agree	I strongly agree	I strongly agree	I agree	I strongly agree	I strongly agree	I strongly agree	I agree	I strongly agree	I agree	I agree	I strongly agree	I strongly agree	I agree	I agree	I strongly agree	I strongly agree	I strongly agree	I strongly agree	I disagree	I don’t know	I don’t know	I don’t know	I don’t know	I don’t know	I disagree	I don’t know	I don’t know	I don’t know
ARAMCO school	Eastern Province	Urban	No	No	No	No	Yes	No	I don’t know	I agree	I agree	I strongly agree	I agree	I agree	I strongly agree	I strongly agree	I strongly agree	I strongly agree	I agree	I agree	I strongly agree	I strongly agree	I strongly agree	I agree	I strongly agree	I agree	I strongly agree	I strongly agree	I agree	I don’t know	I don’t know	I agree	I agree	I agree	I don’t know	I don’t know	I don’t know	I don’t know
ARAMCO school	Eastern Province	Urban	No	No	No	No	Not sure	No	I strongly agree	I strongly agree	I strongly agree	I agree	I agree	I don’t know	I don’t know	I don’t know	I don’t know	I agree	I strongly agree	I agree	I agree	I agree	I agree	I agree	I agree	I agree	I agree	I agree	I strongly disagree	I don’t know	I strongly disagree	I strongly disagree	I don’t know	I don’t know	I don’t know	I don’t know	I don’t know	I don’t know
ARAMCO school	Eastern Province	Urban	No	No	No	No	Yes	No	I strongly agree	I agree	I strongly agree	I strongly agree	I strongly agree	I strongly agree	I strongly agree	I agree	I strongly agree	I strongly agree	I strongly agree	I strongly agree	I strongly agree	I strongly agree	I strongly agree	I agree	I strongly agree	I agree	I agree	I strongly agree	I agree	I agree	I strongly agree	I strongly agree	I strongly agree	I don’t know	I agree	I strongly agree	I agree	I strongly agree
ARAMCO school	Eastern Province	Urban	No	No	No	No	Yes	No	I don’t know	I don’t know	I strongly agree	I strongly agree	I don’t know	I agree	I strongly agree	I strongly agree	I strongly agree	I agree	I don’t know	I don’t know	I strongly agree	I strongly agree	I don’t know	I don’t know	I don’t know	I agree	I don’t know	I don’t know	I don’t know	I don’t know	I agree	I strongly agree	I don’t know	I don’t know	I don’t know	I don’t know	I don’t know	I don’t know
Private school	Eastern Province	Urban	No	No	No	No	Yes	Yes	I agree	I disagree	I agree	I strongly agree	I agree	I agree	I strongly agree	I strongly agree	I don’t know	I strongly agree	I agree	I disagree	I strongly agree	I strongly agree	I don’t know	I agree	I agree	I strongly agree	I don’t know	I strongly agree	I agree	I disagree	I agree	I strongly agree	I agree	I agree	I strongly agree	I agree	I don’t know	I strongly agree
Private school	Eastern Province	Urban	No	Yes	No	No	Yes	Yes	I don’t know	I strongly agree	I agree	I don’t know	I agree	I strongly agree	I don’t know	I agree	I agree	I don’t know	I don’t know	I disagree	I don’t know	I don’t know	I disagree	I agree	I agree	I don’t know	I don’t know	I don’t know	I disagree	I disagree	I don’t know	I disagree	I don’t know	I strongly disagree	I don’t know	I disagree	I disagree	I agree
Private school	Eastern Province	Urban	No	Yes	No	Yes	Yes	No	I don’t know	I strongly agree	I agree	I don’t know	I don’t know	I strongly agree	I don’t know	I strongly agree	I don’t know	I don’t know	I don’t know	I disagree	I don’t know	I don’t know	I disagree	I agree	I agree	I don’t know	I don’t know	I don’t know	I disagree	I disagree	I don’t know	I disagree	I don’t know	I strongly disagree	I don’t know	I don’t know	I disagree	I strongly agree
Private school	Eastern Province	Urban	No	No	No	No	Yes	No	I don’t know	I agree	I don’t know	I agree	I don’t know	I don’t know	I don’t know	I agree	I agree	I agree	I disagree	I don’t know	I agree	I agree	I agree	I agree	I don’t know	I agree	I disagree	I don’t know	I don’t know	I agree	I agree	I disagree	I agree	I don’t know	I don’t know	I agree	I disagree	I agree
Private school	Eastern Province	Urban	No	No	Yes	No	Yes	Yes	I don’t know	I strongly agree	I strongly agree	I strongly agree	I strongly agree	I strongly agree	I strongly agree	I strongly agree	I agree	I strongly agree	I don’t know	I don’t know	I strongly agree	I strongly agree	I strongly agree	I strongly agree	I don’t know	I disagree	I agree	I strongly agree	I strongly agree	I agree	I strongly agree	I strongly agree	I agree	I agree	I agree	I disagree	I agree	I strongly agree
Private school	Eastern Province	Urban	No	No	No	No	Yes	Yes	I don’t know	I agree	I don’t know	I agree	I don’t know	I don’t know	I don’t know	I agree	I agree	I agree	I disagree	I don’t know	I agree	I agree	I don’t know	I don’t know	I don’t know	I agree	I disagree	I agree	I strongly disagree	I don’t know	I disagree	I disagree	I don’t know	I don’t know	I don’t know	I agree	I agree	I agree
Private school	Eastern Province	Urban	No	No	No	No	Yes	Yes	I don’t know	I don’t know	I agree	I agree	I don’t know	I agree	I agree	I strongly agree	I don’t know	I agree	I don’t know	I disagree	I don’t know	I agree	I agree	I agree	I agree	I agree	I don’t know	I don’t know	I don’t know	I don’t know	I don’t know	I don’t know	I don’t know	I don’t know	I agree	I don’t know	I strongly disagree	I don’t know
Private school	Eastern Province	Urban	No	Yes	No	No	Yes	Yes	I don’t know	I don’t know	I strongly agree	I strongly agree	I don’t know	I don’t know	I agree	I don’t know	I don’t know	I agree	I don’t know	I don’t know	I agree	I agree	I don’t know	I don’t know	I agree	I agree	I don’t know	I agree	I don’t know	I don’t know	I agree	I agree	I don’t know	I don’t know	I agree	I agree	I don’t know	I agree
Private school	Eastern Province	Urban	No	No	No	Yes	Yes	No	I don’t know	I don’t know	I don’t know	I strongly agree	I don’t know	I agree	I agree	I agree	I disagree	I agree	I don’t know	I disagree	I don’t know	I agree	I agree	I agree	I don’t know	I agree	I disagree	I agree	I disagree	I strongly disagree	I don’t know	I strongly disagree	I don’t know	I don’t know	I don’t know	I strongly disagree	I strongly disagree	I agree
Private school	Eastern Province	Urban	No	No	No	Yes	Yes	No	I agree	I don’t know	I agree	I don’t know	I don’t know	I don’t know	I don’t know	I agree	I don’t know	I agree	I strongly agree	I strongly agree	I strongly agree	I strongly agree	I strongly agree	I strongly agree	I strongly agree	I strongly agree	I strongly agree	I strongly agree	I agree	I agree	I agree	I agree	I agree	I agree	I agree	I agree	I agree	I agree
Private school	Eastern Province	Urban	No	Yes	No	No	Yes	Yes	I don’t know	I agree	I strongly agree	I strongly agree	I agree	I don’t know	I don’t know	I agree	I agree	I agree	I don’t know	I agree	I don’t know	I strongly agree	I agree	I don’t know	I don’t know	I agree	I agree	I strongly agree	I don’t know	I don’t know	I agree	I disagree	I strongly disagree	I don’t know	I disagree	I strongly disagree	I disagree	I don’t know
Private school	Eastern Province	Urban	No	No	No	No	Yes	Yes	I agree	I don’t know	I agree	I agree	I strongly agree	I don’t know	I agree	I strongly agree	I agree	I strongly agree	I agree	I don’t know	I strongly agree	I agree	I strongly agree	I agree	I don’t know	I strongly agree	I strongly agree	I agree	I agree	I don’t know	I don’t know	I agree	I strongly agree	I don’t know	I don’t know	I strongly agree	I don’t know	I agree
Private school	Eastern Province	Urban	No	No	No	No	Yes	Yes	I don’t know	I agree	I agree	I agree	I don’t know	I agree	I don’t know	I agree	I don’t know	I disagree	I don’t know	I agree	I agree	I agree	I don’t know	I agree	I don’t know	I agree	I don’t know	I disagree	I agree	I disagree	I agree	I agree	I don’t know	I don’t know	I disagree	I don’t know	I don’t know	I don’t know
Private school	Eastern Province	Urban	No	No	No	Yes	Yes	No	I don’t know	I don’t know	I agree	I agree	I don’t know	I don’t know	I don’t know	I don’t know	I agree	I agree	I agree	I disagree	I don’t know	I agree	I don’t know	I don’t know	I agree	I agree	I don’t know	I agree	I don’t know	I don’t know	I agree	I agree	I don’t know	I disagree	I don’t know	I don’t know	I disagree	I don’t know
Private school	Eastern Province	Urban	No	No	No	No	Yes	No	I don’t know	I disagree	I don’t know	I agree	I disagree	I don’t know	I agree	I don’t know	I disagree	I don’t know	I don’t know	I disagree	I don’t know	I agree	I disagree	I disagree	I don’t know	I disagree	I strongly disagree	I don’t know	I agree	I don’t know	I agree	I agree	I don’t know	I don’t know	I agree	I agree	I don’t know	I don’t know
Private school	Eastern Province	Urban	No	Yes	No	Yes	Yes	No	I agree	I don’t know	I don’t know	I agree	I disagree	I strongly agree	I don’t know	I agree	I agree	I strongly agree	I don’t know	I disagree	I don’t know	I agree	I agree	I agree	I don’t know	I disagree	I agree	I agree	I strongly disagree	I strongly disagree	I disagree	I strongly disagree	I disagree	I don’t know	I don’t know	I don’t know	I strongly disagree	I agree
Private school	Eastern Province	Urban	No	No	No	No	Yes	Yes	I strongly agree	I strongly agree	I agree	I agree	I strongly agree	I strongly agree	I agree	I agree	I strongly agree	I agree	I agree	I agree	I strongly agree	I strongly agree	I don’t know	I don’t know	I disagree	I disagree	I strongly disagree	I don’t know	I strongly agree	I agree	I strongly agree	I strongly agree	I don’t know	I strongly agree	I agree	I strongly agree	I agree	I don’t know
Private school	Eastern Province	Urban	No	No	No	Yes	Yes	No	I strongly agree	I strongly agree	I agree	I strongly agree	I agree	I agree	I strongly agree	I strongly agree	I strongly agree	I strongly agree	I strongly agree	I strongly agree	I agree	I agree	I agree	I agree	I agree	I agree	I agree	I agree	I strongly agree	I agree	I strongly agree	I agree	I strongly agree	I agree	I strongly agree	I agree	I strongly agree	I agree
Private school	Eastern Province	Urban	No	No	Yes	Yes	Yes	Yes	I agree	I strongly agree	I strongly agree	I strongly agree	I disagree	I agree	I strongly agree	I strongly agree	I strongly agree	I agree	I don’t know	I agree	I agree	I don’t know	I agree	I agree	I agree	I disagree	I strongly disagree	I agree	I disagree	I don’t know	I disagree	I strongly disagree	I disagree	I don’t know	I disagree	I strongly disagree	I strongly disagree	I agree
Private school	Eastern Province	Urban	No	No	No	Yes	Yes	Yes	I strongly agree	I agree	I agree	I strongly agree	I strongly agree	I strongly agree	I strongly agree	I strongly agree	I agree	I strongly agree	I strongly agree	I strongly agree	I strongly agree	I strongly agree	I agree	I don’t know	I strongly agree	I strongly agree	I don’t know	I agree	I don’t know	I disagree	I agree	I agree	I don’t know	I don’t know	I don’t know	I agree	I strongly disagree	I agree
Private school	Eastern Province	Urban	No	No	No	Yes	Yes	No	I strongly agree	I strongly agree	I strongly agree	I strongly agree	I strongly agree	I strongly agree	I strongly agree	I strongly agree	I strongly agree	I strongly agree	I strongly agree	I strongly agree	I strongly agree	I strongly agree	I strongly agree	I strongly agree	I strongly agree	I strongly agree	I strongly agree	I strongly agree	I strongly agree	I strongly agree	I strongly agree	I strongly agree	I strongly agree	I strongly agree	I strongly agree	I strongly agree	I strongly agree	I strongly agree
Private school	Eastern Province	Urban	No	No	No	Yes	Yes	No	I strongly agree	I strongly agree	I strongly agree	I strongly agree	I strongly agree	I strongly agree	I strongly agree	I strongly agree	I strongly agree	I strongly agree	I strongly agree	I strongly agree	I strongly agree	I strongly agree	I strongly agree	I strongly agree	I strongly agree	I strongly agree	I agree	I strongly agree	I disagree	I disagree	I disagree	I disagree	I don’t know	I don’t know	I strongly agree	I strongly agree	I strongly disagree	I strongly agree
Private school	Eastern Province	Urban	No	No	No	Yes	Yes	No	I strongly agree	I strongly agree	I strongly agree	I strongly agree	I strongly agree	I strongly agree	I strongly agree	I strongly agree	I strongly agree	I strongly agree	I strongly agree	I don’t know	I strongly agree	I don’t know	I strongly agree	I strongly agree	I strongly agree	I strongly agree	I disagree	I strongly agree	I don’t know	I don’t know	I don’t know	I don’t know	I agree	I agree	I agree	I agree	I strongly disagree	I strongly agree
Private school	Eastern Province	Urban	No	No	No	Yes	Yes	Yes	I strongly agree	I strongly agree	I strongly agree	I strongly agree	I strongly agree	I strongly agree	I strongly agree	I strongly agree	I strongly agree	I strongly agree	I strongly agree	I strongly agree	I strongly agree	I strongly agree	I strongly agree	I strongly agree	I strongly agree	I strongly agree	I strongly agree	I strongly agree	I strongly disagree	I don’t know	I don’t know	I agree	I agree	I don’t know	I agree	I agree	I don’t know	I strongly agree
Private school	Eastern Province	Urban	No	No	No	Yes	Yes	No	I agree	I don’t know	I agree	I agree	I don’t know	I strongly agree	I agree	I strongly agree	I strongly agree	I agree	I don’t know	I disagree	I agree	I don’t know	I agree	I strongly agree	I strongly agree	I agree	I disagree	I strongly agree	I don’t know	I don’t know	I disagree	I disagree	I don’t know	I don’t know	I don’t know	I don’t know	I disagree	I agree
Private school	Eastern Province	Urban	No	No	No	Yes	Yes	No	I strongly agree	I don’t know	I agree	I strongly agree	I agree	I strongly agree	I agree	I strongly agree	I strongly agree	I strongly agree	I don’t know	I disagree	I strongly agree	I agree	I strongly agree	I agree	I agree	I strongly agree	I don’t know	I strongly agree	I don’t know	I agree	I strongly agree	I don’t know	I agree	I strongly agree	I disagree	I agree	I don’t know	I strongly agree
Private school	Eastern Province	Urban	No	No	No	No	Yes	Yes	I agree	I don’t know	I agree	I don’t know	I agree	I agree	I strongly agree	I strongly agree	I don’t know	I strongly agree	I don’t know	I don’t know	I agree	I don’t know	I agree	I don’t know	I strongly agree	I strongly agree	I don’t know	I strongly agree	I don’t know	I don’t know	I agree	I don’t know	I agree	I don’t know	I strongly agree	I strongly agree	I strongly agree	I agree
Private school	Eastern Province	Urban	No	No	No	Yes	Yes	No	I strongly agree	I strongly agree	I strongly agree	I strongly agree	I strongly agree	I strongly agree	I strongly agree	I strongly agree	I strongly agree	I strongly agree	I agree	I don’t know	I don’t know	I agree	I disagree	I don’t know	I don’t know	I disagree	I disagree	I disagree	I disagree	I disagree	I disagree	I don’t know	I disagree	I don’t know	I disagree	I don’t know	I strongly disagree	I agree
Private school	Eastern Province	Urban	No	No	No	Yes	Yes	No	I strongly agree	I strongly agree	I strongly agree	I strongly agree	I strongly agree	I strongly agree	I strongly agree	I strongly agree	I strongly agree	I strongly agree	I don’t know	I don’t know	I agree	I don’t know	I disagree	I don’t know	I don’t know	I disagree	I disagree	I disagree	I disagree	I disagree	I disagree	I disagree	I disagree	I disagree	I strongly disagree	I strongly disagree	I disagree	I disagree
Private school	Eastern Province	Urban	No	No	No	No	Yes	Yes	I don’t know	I disagree	I don’t know	I agree	I strongly agree	I don’t know	I agree	I strongly agree	I strongly agree	I strongly agree	I don’t know	I disagree	I agree	I don’t know	I don’t know	I don’t know	I strongly agree	I agree	I agree	I strongly agree	I disagree	I disagree	I strongly disagree	I don’t know	I don’t know	I strongly disagree	I agree	I agree	I strongly disagree	I don’t know
Private school	Eastern Province	Urban	No	Yes	No	No	Yes	Yes	I strongly agree	I agree	I strongly agree	I strongly agree	I strongly agree	I don’t know	I agree	I strongly agree	I strongly agree	I agree	I agree	I agree	I agree	I strongly agree	I agree	I agree	I strongly agree	I agree	I agree	I strongly agree	I agree	I don’t know	I agree	I agree	I disagree	I disagree	I agree	I agree	I disagree	I agree
Private school	Eastern Province	Urban	No	No	Yes	No	Yes	Yes	I don’t know	I don’t know	I don’t know	I strongly agree	I don’t know	I don’t know	I don’t know	I agree	I don’t know	I don’t know	I agree	I don’t know	I don’t know	I strongly agree	I agree	I don’t know	I don’t know	I don’t know	I don’t know	I don’t know	I disagree	I disagree	I don’t know	I strongly agree	I don’t know	I don’t know	I don’t know	I don’t know	I don’t know	I agree
Private school	Eastern Province	Urban	No	No	No	No	Yes	No	I agree	I don’t know	I don’t know	I agree	I agree	I don’t know	I don’t know	I agree	I don’t know	I agree	I don’t know	I agree	I don’t know	I don’t know	I disagree	I don’t know	I don’t know	I agree	I don’t know	I agree	I disagree	I don’t know	I disagree	I strongly disagree	I disagree	I don’t know	I disagree	I agree	I disagree	I agree
Private school	Eastern Province	Urban	No	Yes	No	No	Yes	Yes	I disagree	I agree	I agree	I agree	I don’t know	I don’t know	I agree	I agree	I disagree	I don’t know	I disagree	I agree	I agree	I strongly agree	I don’t know	I don’t know	I agree	I don’t know	I agree	I strongly agree	I disagree	I agree	I agree	I strongly agree	I don’t know	I don’t know	I agree	I agree	I disagree	I strongly agree
Private school	Eastern Province	Urban	No	No	No	No	Yes	Yes	I don’t know	I agree	I agree	I strongly agree	I strongly agree	I agree	I don’t know	I agree	I agree	I strongly agree	I don’t know	I agree	I agree	I strongly agree	I agree	I agree	I don’t know	I strongly agree	I don’t know	I strongly agree	I disagree	I disagree	I agree	I agree	I strongly agree	I strongly agree	I don’t know	I strongly agree	I don’t know	I strongly agree
Private school	Eastern Province	Urban	No	No	No	Yes	Yes	No	I strongly agree	I strongly agree	I strongly agree	I strongly agree	I strongly agree	I strongly agree	I strongly agree	I strongly agree	I strongly agree	I strongly agree	I agree	I don’t know	I don’t know	I agree	I disagree	I agree	I don’t know	I don’t know	I disagree	I disagree	I disagree	I disagree	I disagree	I disagree	I strongly disagree	I strongly disagree	I don’t know	I don’t know	I strongly disagree	I disagree
Private school	Eastern Province	Urban	No	Yes	No	No	Yes	Yes	I don’t know	I agree	I agree	I strongly agree	I agree	I don’t know	I don’t know	I don’t know	I agree	I agree	I don’t know	I don’t know	I agree	I agree	I agree	I don’t know	I agree	I agree	I don’t know	I strongly agree	I don’t know	I don’t know	I agree	I agree	I strongly agree	I agree	I agree	I don’t know	I agree	I don’t know
Private school	Eastern Province	Urban	No	Yes	No	No	Yes	Yes	I agree	I agree	I agree	I strongly agree	I don’t know	I don’t know	I agree	I strongly agree	I agree	I agree	I don’t know	I don’t know	I agree	I strongly agree	I disagree	I don’t know	I don’t know	I strongly agree	I agree	I agree	I strongly disagree	I disagree	I don’t know	I agree	I disagree	I don’t know	I agree	I don’t know	I strongly disagree	I agree
Private school	Eastern Province	Urban	No	No	No	No	Yes	Yes	I don’t know	I agree	I don’t know	I don’t know	I don’t know	I don’t know	I don’t know	I don’t know	I don’t know	I agree	I agree	I don’t know	I don’t know	I don’t know	I don’t know	I don’t know	I don’t know	I don’t know	I don’t know	I don’t know	I agree	I don’t know	I don’t know	I don’t know	I don’t know	I don’t know	I don’t know	I don’t know	I don’t know	I don’t know
Private school	Eastern Province	Urban	No	No	No	No	Yes	No	I agree	I don’t know	I agree	I strongly agree	I don’t know	I don’t know	I strongly agree	I agree	I disagree	I strongly agree	I agree	I strongly agree	I agree	I strongly agree	I don’t know	I don’t know	I agree	I agree	I disagree	I strongly agree	I disagree	I don’t know	I agree	I strongly agree	I disagree	I don’t know	I strongly agree	I agree	I don’t know	I strongly agree
Private school	Eastern Province	Urban	No	No	No	No	Yes	No	I don’t know	I agree	I agree	I agree	I agree	I agree	I agree	I agree	I agree	I agree	I don’t know	I agree	I strongly agree	I strongly agree	I agree	I don’t know	I don’t know	I agree	I agree	I agree	I don’t know	I disagree	I agree	I strongly agree	I don’t know	I disagree	I don’t know	I disagree	I agree	I agree
Private school	Eastern Province	Urban	No	No	No	No	Yes	No	I agree	I don’t know	I don’t know	I disagree	I disagree	I agree	I disagree	I don’t know	I disagree	I disagree	I agree	I disagree	I disagree	I disagree	I don’t know	I don’t know	I disagree	I don’t know	I disagree	I disagree	I agree	I don’t know	I disagree	I agree	I don’t know	I disagree	I agree	I don’t know	I agree	I don’t know
Private school	Eastern Province	Urban	No	No	No	Yes	Yes	Yes	I agree	I agree	I agree	I agree	I strongly agree	I agree	I strongly agree	I strongly agree	I strongly agree	I agree	I agree	I strongly agree	I agree	I strongly agree	I agree	I strongly agree	I agree	I agree	I strongly agree	I agree	I agree	I agree	I agree	I agree	I agree	I strongly agree	I agree	I agree	I agree	I strongly agree
Private school	Eastern Province	Urban	No	No	No	No	Not sure	No	I strongly agree	I agree	I don’t know	I don’t know	I strongly agree	I don’t know	I strongly agree	I agree	I strongly agree	I agree	I strongly agree	I agree	I don’t know	I strongly agree	I agree	I don’t know	I strongly agree	I agree	I strongly agree	I don’t know	I strongly agree	I don’t know	I disagree	I strongly agree	I agree	I don’t know	I agree	I strongly agree	I don’t know	I strongly agree
Private school	Eastern Province	Urban	No	No	Yes	No	Yes	Yes	I strongly agree	I agree	I agree	I strongly agree	I agree	I don’t know	I agree	I strongly agree	I strongly agree	I strongly agree	I agree	I strongly agree	I strongly agree	I strongly agree	I agree	I strongly agree	I strongly agree	I strongly agree	I strongly agree	I strongly agree	I strongly agree	I agree	I strongly agree	I strongly agree	I strongly agree	I strongly agree	I strongly agree	I strongly agree	I strongly agree	I agree
Private school	Eastern Province	Urban	No	No	No	No	Yes	Yes	I agree	I agree	I strongly agree	I agree	I agree	I strongly agree	I agree	I strongly agree	I agree	I strongly agree	I agree	I strongly agree	I agree	I strongly agree	I agree	I agree	I agree	I agree	I agree	I agree	I strongly agree	I agree	I strongly agree	I strongly agree	I strongly agree	I strongly agree	I strongly agree	I agree	I strongly agree	I agree
Private school	Eastern Province	Urban	No	No	No	No	Yes	Yes	I agree	I don’t know	I don’t know	I agree	I agree	I don’t know	I agree	I agree	I agree	I don’t know	I agree	I agree	I agree	I agree	I agree	I agree	I agree	I agree	I agree	I agree	I don’t know	I don’t know	I don’t know	I don’t know	I don’t know	I don’t know	I don’t know	I don’t know	I don’t know	I don’t know
Private school	Eastern Province	Urban	No	No	Yes	Yes	Not sure	No	I strongly agree	I agree	I agree	I agree	I don’t know	I agree	I don’t know	I strongly agree	I don’t know	I strongly agree	I agree	I agree	I agree	I agree	I agree	I strongly agree	I strongly agree	I agree	I agree	I agree	I strongly agree	I agree	I don’t know	I don’t know	I don’t know	I agree	I agree	I strongly agree	I strongly agree	I strongly agree
Private school	Eastern Province	Urban	No	No	No	No	Yes	Yes	I strongly agree	I strongly agree	I strongly agree	I strongly agree	I strongly agree	I strongly agree	I strongly agree	I strongly agree	I strongly agree	I strongly agree	I agree	I agree	I agree	I agree	I agree	I agree	I agree	I agree	I agree	I agree	I don’t know	I don’t know	I don’t know	I don’t know	I don’t know	I don’t know	I don’t know	I don’t know	I don’t know	I don’t know
Private school	Eastern Province	Urban	No	Yes	No	No	Yes	Yes	I agree	I agree	I strongly agree	I strongly agree	I agree	I agree	I agree	I agree	I agree	I strongly agree	I agree	I strongly agree	I agree	I strongly agree	I agree	I agree	I agree	I agree	I agree	I strongly agree	I agree	I strongly agree	I strongly agree	I strongly agree	I strongly agree	I agree	I agree	I strongly agree	I agree	I strongly agree
Private school	Eastern Province	Urban	No	No	No	No	Yes	Yes	I agree	I strongly agree	I strongly agree	I agree	I strongly agree	I strongly agree	I agree	I strongly agree	I agree	I strongly agree	I strongly agree	I agree	I strongly agree	I agree	I agree	I strongly agree	I strongly agree	I agree	I agree	I strongly agree	I strongly agree	I agree	I agree	I agree	I strongly agree	I strongly agree	I strongly agree	I agree	I agree	I strongly agree
Private school	Eastern Province	Urban	No	No	No	No	Not sure	No	I don’t know	I agree	I agree	I strongly disagree	I strongly agree	I agree	I don’t know	I agree	I agree	I agree	I don’t know	I agree	I don’t know	I disagree	I strongly agree	I strongly agree	I disagree	I agree	I agree	I agree	I strongly disagree	I disagree	I disagree	I don’t know	I don’t know	I agree	I don’t know	I strongly agree	I disagree	I disagree
Private school	Eastern Province	Urban	No	No	No	No	Yes	No	I agree	I agree	I agree	I don’t know	I agree	I agree	I agree	I strongly agree	I strongly agree	I agree	I agree	I agree	I agree	I agree	I agree	I strongly agree	I don’t know	I agree	I agree	I agree	I agree	I agree	I strongly agree	I agree	I agree	I agree	I strongly agree	I agree	I agree	I agree
Private school	Eastern Province	Urban	No	No	No	No	Yes	No	I strongly agree	I strongly agree	I strongly agree	I strongly agree	I strongly agree	I strongly agree	I strongly agree	I strongly agree	I strongly agree	I strongly agree	I strongly agree	I agree	I agree	I don’t know	I agree	I strongly agree	I agree	I don’t know	I agree	I disagree	I don’t know	I agree	I don’t know	I disagree	I don’t know	I agree	I don’t know	I agree	I strongly agree	I disagree
Private school	Eastern Province	Urban	No	Yes	No	No	Yes	Yes	I agree	I don’t know	I strongly agree	I strongly agree	I strongly agree	I agree	I don’t know	I strongly agree	I don’t know	I agree	I agree	I don’t know	I don’t know	I agree	I don’t know	I agree	I don’t know	I don’t know	I don’t know	I don’t know	I strongly agree	I strongly agree	I strongly agree	I agree	I strongly agree	I strongly agree	I strongly agree	I strongly agree	I strongly agree	I strongly agree
Private school	Eastern Province	Urban	No	No	No	No	Yes	No	I agree	I strongly agree	I agree	I don’t know	I disagree	I agree	I don’t know	I agree	I agree	I don’t know	I agree	I strongly agree	I agree	I disagree	I agree	I agree	I don’t know	I agree	I don’t know	I agree	I agree	I strongly agree	I agree	I disagree	I agree	I agree	I don’t know	I agree	I don’t know	I agree
Private school	Eastern Province	Urban	No	No	No	No	Not sure	No	I strongly agree	I strongly agree	I strongly agree	I strongly agree	I strongly agree	I strongly agree	I strongly agree	I strongly agree	I strongly agree	I strongly disagree	I strongly agree	I strongly agree	I strongly agree	I strongly agree	I strongly agree	I strongly agree	I strongly agree	I strongly agree	I strongly agree	I strongly agree	I don’t know	I agree	I agree	I agree	I agree	I agree	I agree	I agree	I don’t know	I strongly agree
Private school	Eastern Province	Urban	No	No	No	No	Yes	Yes	I agree	I agree	I agree	I agree	I strongly agree	I agree	I strongly agree	I strongly agree	I strongly agree	I agree	I agree	I strongly agree	I agree	I strongly agree	I agree	I agree	I strongly agree	I strongly agree	I strongly agree	I agree	I agree	I strongly agree	I agree	I strongly agree	I agree	I agree	I strongly agree	I strongly agree	I strongly agree	I agree
Private school	Eastern Province	Urban	No	No	No	No	Not sure	No	I strongly agree	I agree	I agree	I strongly agree	I agree	I strongly agree	I agree	I agree	I agree	I agree	I agree	I agree	I don’t know	I agree	I agree	I strongly agree	I don’t know	I agree	I don’t know	I don’t know	I don’t know	I don’t know	I agree	I don’t know	I agree	I don’t know	I don’t know	I agree	I don’t know	I agree
Private school	Eastern Province	Urban	No	No	No	No	No	Yes	I agree	I agree	I don’t know	I don’t know	I agree	I agree	I agree	I agree	I agree	I agree	I don’t know	I don’t know	I don’t know	I don’t know	I don’t know	I don’t know	I don’t know	I agree	I agree	I agree	I don’t know	I don’t know	I don’t know	I don’t know	I don’t know	I don’t know	I don’t know	I don’t know	I don’t know	I don’t know
Private school	Eastern Province	Urban	No	No	No	No	Yes	No	I strongly agree	I strongly agree	I strongly agree	I strongly agree	I strongly agree	I strongly agree	I strongly agree	I strongly agree	I strongly agree	I strongly agree	I strongly agree	I strongly agree	I strongly agree	I strongly agree	I strongly agree	I strongly agree	I strongly agree	I strongly agree	I strongly agree	I strongly agree	I strongly agree	I strongly agree	I strongly agree	I strongly agree	I strongly agree	I strongly agree	I strongly agree	I strongly agree	I strongly agree	I strongly agree
Private school	Eastern Province	Urban	No	No	No	No	Not sure	No	I strongly agree	I agree	I agree	I strongly agree	I agree	I strongly agree	I agree	I agree	I agree	I agree	I agree	I agree	I don’t know	I agree	I agree	I strongly agree	I don’t know	I agree	I don’t know	I don’t know	I don’t know	I don’t know	I agree	I don’t know	I agree	I don’t know	I don’t know	I agree	I don’t know	I agree
Private school	Eastern Province	Urban	No	No	No	No	Yes	No	I strongly agree	I agree	I agree	I strongly agree	I agree	I strongly agree	I strongly agree	I strongly agree	I agree	I strongly agree	I strongly agree	I strongly agree	I strongly agree	I strongly agree	I strongly agree	I strongly agree	I strongly agree	I strongly agree	I strongly agree	I strongly agree	I don’t know	I agree	I strongly agree	I agree	I don’t know	I agree	I strongly agree	I strongly agree	I strongly agree	I strongly agree
Private school	Eastern Province	Urban	No	No	No	No	Not sure	No	I strongly agree	I strongly agree	I strongly agree	I strongly agree	I strongly agree	I strongly agree	I strongly agree	I strongly agree	I strongly agree	I strongly agree	I agree	I strongly agree	I strongly agree	I strongly agree	I agree	I strongly agree	I don’t know	I agree	I strongly agree	I agree	I strongly agree	I strongly agree	I strongly agree	I strongly agree	I strongly agree	I strongly agree	I strongly agree	I strongly agree	I strongly agree	I agree
Private school	Eastern Province	Urban	No	No	No	No	Not sure	Yes	I agree	I strongly agree	I agree	I agree	I agree	I agree	I agree	I agree	I don’t know	I agree	I agree	I agree	I strongly agree	I strongly agree	I agree	I agree	I agree	I agree	I don’t know	I agree	I don’t know	I agree	I agree	I agree	I strongly agree	I don’t know	I don’t know	I agree	I don’t know	I agree
Private school	Eastern Province	Urban	No	No	No	No	Yes	No	I agree	I agree	I agree	I strongly agree	I strongly agree	I agree	I strongly agree	I strongly agree	I agree	I strongly agree	I agree	I agree	I strongly agree	I strongly agree	I strongly agree	I strongly agree	I agree	I strongly agree	I strongly agree	I strongly agree	I agree	I strongly agree	I strongly agree	I strongly agree	I strongly agree	I agree	I agree	I strongly agree	I strongly agree	I strongly agree
ARAMCO school	Eastern Province	Urban	No	No	No	Yes	Yes	No	I strongly agree	I strongly agree	I strongly agree	I strongly agree	I strongly agree	I strongly agree	I strongly agree	I strongly agree	I strongly agree	I strongly agree	I strongly agree	I strongly agree	I strongly agree	I strongly agree	I strongly agree	I strongly agree	I strongly agree	I strongly agree	I strongly agree	I strongly agree	I strongly agree	I strongly agree	I strongly agree	I strongly agree	I strongly agree	I strongly agree	I strongly agree	I strongly agree	I strongly agree	I strongly agree
Private school	Eastern Province	Urban	No	No	No	No	Yes	No	I agree	I agree	I strongly agree	I strongly agree	I agree	I strongly agree	I strongly agree	I strongly agree	I agree	I strongly agree	I agree	I agree	I strongly agree	I strongly agree	I strongly agree	I strongly agree	I agree	I strongly agree	I strongly agree	I strongly agree	I agree	I strongly agree	I strongly agree	I strongly agree	I strongly agree	I agree	I agree	I strongly agree	I strongly agree	I strongly agree
ARAMCO school	Eastern Province	Urban	No	No	No	Yes	Yes	No	I don’t know	I strongly agree	I agree	I strongly agree	I don’t know	I agree	I agree	I strongly agree	I agree	I strongly agree	I agree	I strongly agree	I agree	I agree	I strongly agree	I agree	I strongly agree	I strongly agree	I strongly agree	I strongly agree	I disagree	I disagree	I don’t know	I don’t know	I don’t know	I don’t know	I don’t know	I don’t know	I don’t know	I don’t know
ARAMCO school	Eastern Province	Urban	No	No	No	Yes	Yes	Yes	I agree	I agree	I agree	I strongly agree	I agree	I strongly agree	I agree	I agree	I strongly agree	I agree	I strongly agree	I strongly agree	I strongly agree	I strongly agree	I strongly agree	I strongly agree	I strongly agree	I strongly agree	I strongly agree	I strongly agree	I don’t know	I don’t know	I agree	I agree	I agree	I agree	I don’t know	I agree	I don’t know	I don’t know
Private school	Eastern Province	Urban	No	No	No	No	Yes	No	I strongly agree	I strongly agree	I strongly agree	I strongly agree	I strongly agree	I strongly agree	I agree	I strongly agree	I strongly agree	I strongly agree	I strongly agree	I strongly agree	I strongly agree	I strongly agree	I strongly agree	I agree	I agree	I strongly agree	I strongly agree	I agree	I disagree	I don’t know	I disagree	I don’t know	I don’t know	I disagree	I don’t know	I disagree	I disagree	I don’t know
Private school	Eastern Province	Urban	No	No	No	No	Yes	No	I agree	I don’t know	I strongly agree	I strongly agree	I agree	I strongly agree	I strongly agree	I agree	I agree	I strongly agree	I agree	I don’t know	I don’t know	I agree	I agree	I don’t know	I don’t know	I strongly agree	I agree	I strongly agree	I don’t know	I don’t know	I don’t know	I agree	I don’t know	I agree	I don’t know	I strongly agree	I don’t know	I strongly agree
ARAMCO school	Eastern Province	Urban	No	No	No	Yes	Yes	No	I agree	I strongly agree	I agree	I agree	I agree	I strongly agree	I strongly agree	I strongly agree	I don’t know	I agree	I don’t know	I agree	I agree	I agree	I agree	I strongly agree	I strongly agree	I strongly agree	I disagree	I agree	I strongly disagree	I agree	I agree	I disagree	I don’t know	I disagree	I don’t know	I strongly agree	I strongly disagree	I strongly disagree
Private school	Eastern Province	Urban	No	No	No	No	Yes	No	I agree	I agree	I agree	I agree	I don’t know	I agree	I agree	I agree	I agree	I agree	I agree	I agree	I agree	I agree	I agree	I agree	I agree	I agree	I agree	I agree	I agree	I agree	I agree	I agree	I agree	I agree	I agree	I agree	I agree	I agree
ARAMCO school	Eastern Province	Urban	No	No	No	Yes	Yes	Yes	I strongly agree	I agree	I agree	I strongly agree	I agree	I agree	I don’t know	I agree	I agree	I agree	I strongly agree	I agree	I agree	I strongly agree	I strongly agree	I strongly agree	I strongly agree	I agree	I strongly agree	I agree	I agree	I agree	I strongly agree	I strongly agree	I agree	I strongly agree	I agree	I agree	I strongly agree	I strongly agree
Private school	Eastern Province	Urban	No	No	No	No	Not sure	No	I don’t know	I agree	I don’t know	I don’t know	I strongly agree	I don’t know	I agree	I strongly agree	I don’t know	I strongly agree	I disagree	I agree	I don’t know	I don’t know	I don’t know	I agree	I don’t know	I agree	I don’t know	I don’t know	I don’t know	I don’t know	I don’t know	I disagree	I strongly agree	I don’t know	I don’t know	I strongly agree	I disagree	I don’t know
ARAMCO school	Eastern Province	Urban	No	No	Yes	Yes	Yes	Yes	I agree	I strongly agree	I strongly agree	I strongly agree	I strongly agree	I strongly agree	I strongly agree	I strongly agree	I strongly agree	I strongly agree	I agree	I strongly agree	I strongly agree	I strongly agree	I strongly agree	I strongly agree	I strongly agree	I strongly agree	I strongly agree	I agree	I agree	I strongly agree	I strongly agree	I strongly agree	I strongly agree	I strongly agree	I strongly agree	I strongly agree	I strongly agree	I agree
Private school	Eastern Province	Urban	No	No	No	No	Not sure	Yes	I agree	I strongly agree	I agree	I strongly agree	I strongly agree	I strongly agree	I strongly agree	I agree	I agree	I strongly agree	I agree	I strongly agree	I agree	I strongly agree	I strongly agree	I strongly agree	I agree	I agree	I agree	I strongly agree	I strongly agree	I strongly agree	I agree	I strongly agree	I strongly agree	I agree	I strongly agree	I strongly agree	I agree	I strongly agree
ARAMCO school	Eastern Province	Urban	No	No	No	No	Yes	Yes	I strongly agree	I strongly agree	I agree	I strongly agree	I strongly agree	I agree	I strongly agree	I agree	I strongly agree	I strongly agree	I strongly agree	I strongly agree	I agree	I agree	I agree	I strongly agree	I strongly agree	I strongly agree	I agree	I agree	I strongly agree	I strongly agree	I strongly agree	I agree	I agree	I agree	I strongly agree	I strongly agree	I strongly agree	I agree
Private school	Eastern Province	Urban	No	No	No	No	Not sure	No	I don’t know	I disagree	I disagree	I strongly agree	I don’t know	I strongly agree	I don’t know	I strongly agree	I agree	I don’t know	I agree	I strongly agree	I strongly agree	I disagree	I don’t know	I agree	I agree	I don’t know	I strongly agree	I agree	I strongly agree	I strongly agree	I agree	I don’t know	I agree	I strongly agree	I agree	I agree	I agree	I strongly agree
Private school	Eastern Province	Urban	No	No	No	No	Yes	No	I agree	I strongly agree	I strongly agree	I strongly agree	I strongly agree	I strongly agree	I strongly agree	I strongly agree	I strongly agree	I strongly agree	I agree	I strongly agree	I agree	I strongly agree	I strongly agree	I strongly agree	I agree	I agree	I agree	I strongly agree	I strongly agree	I strongly agree	I agree	I strongly agree	I strongly agree	I strongly agree	I strongly agree	I strongly agree	I agree	I strongly agree
ARAMCO school	Eastern Province	Urban	No	No	No	No	Yes	No	I strongly agree	I strongly agree	I strongly agree	I strongly agree	I strongly agree	I strongly agree	I strongly agree	I strongly agree	I strongly agree	I strongly agree	I strongly agree	I strongly agree	I strongly agree	I strongly agree	I strongly agree	I strongly agree	I strongly agree	I strongly agree	I strongly agree	I strongly agree	I strongly agree	I strongly agree	I strongly agree	I strongly agree	I strongly agree	I strongly agree	I strongly agree	I strongly agree	I strongly agree	I strongly agree
Private school	Eastern Province	Urban	No	Yes	Yes	No	Yes	Yes	I agree	I strongly agree	I agree	I strongly agree	I agree	I strongly agree	I strongly agree	I agree	I strongly agree	I strongly agree	I strongly agree	I strongly agree	I strongly agree	I strongly agree	I strongly agree	I strongly agree	I strongly agree	I strongly agree	I strongly agree	I strongly agree	I agree	I strongly agree	I strongly agree	I agree	I strongly agree	I strongly agree	I strongly agree	I strongly agree	I strongly agree	I strongly agree
Private school	Eastern Province	Urban	No	No	Yes	No	Yes	Yes	I agree	I don’t know	I strongly agree	I strongly agree	I agree	I strongly agree	I strongly agree	I agree	I agree	I strongly agree	I agree	I don’t know	I don’t know	I agree	I agree	I don’t know	I don’t know	I strongly agree	I don’t know	I strongly agree	I don’t know	I don’t know	I don’t know	I agree	I don’t know	I agree	I don’t know	I strongly agree	I strongly agree	I strongly agree
ARAMCO school	Eastern Province	Urban	No	No	No	Yes	Yes	No	I don’t know	I agree	I don’t know	I don’t know	I strongly disagree	I disagree	I don’t know	I strongly agree	I disagree	I strongly disagree	I agree	I strongly agree	I don’t know	I disagree	I strongly disagree	I disagree	I disagree	I disagree	I strongly disagree	I strongly disagree	I disagree	I don’t know	I don’t know	I agree	I strongly agree	I strongly agree	I don’t know	I strongly disagree	I strongly disagree	I strongly disagree
Private school	Eastern Province	Urban	No	No	Yes	Yes	Yes	No	I strongly agree	I agree	I agree	I strongly agree	I agree	I strongly agree	I agree	I agree	I agree	I agree	I agree	I agree	I don’t know	I agree	I agree	I strongly agree	I don’t know	I don’t know	I don’t know	I don’t know	I don’t know	I don’t know	I agree	I don’t know	I agree	I don’t know	I don’t know	I agree	I don’t know	I agree
ARAMCO school	Eastern Province	Urban	No	No	No	No	Yes	No	I strongly agree	I strongly agree	I strongly agree	I strongly agree	I strongly agree	I strongly agree	I strongly agree	I strongly agree	I strongly agree	I strongly agree	I strongly agree	I strongly agree	I strongly agree	I strongly agree	I strongly agree	I strongly agree	I strongly agree	I strongly agree	I strongly agree	I strongly agree	I strongly disagree	I strongly disagree	I disagree	I disagree	I disagree	I disagree	I don’t know	I disagree	I disagree	I disagree
ARAMCO school	Eastern Province	Urban	No	No	No	No	Yes	No	I strongly agree	I strongly agree	I strongly agree	I strongly agree	I strongly agree	I strongly agree	I strongly agree	I strongly agree	I strongly agree	I strongly agree	I strongly agree	I strongly agree	I strongly agree	I strongly agree	I strongly agree	I strongly agree	I strongly agree	I strongly agree	I strongly agree	I strongly agree	I disagree	I disagree	I disagree	I disagree	I disagree	I disagree	I strongly disagree	I disagree	I strongly disagree	I strongly disagree
Private school	Eastern Province	Urban	No	Yes	Yes	Yes	Yes	Yes	I strongly agree	I strongly agree	I agree	I don’t know	I agree	I strongly agree	I don’t know	I strongly disagree	I strongly agree	I agree	I strongly agree	I don’t know	I strongly agree	I strongly agree	I strongly agree	I strongly agree	I strongly agree	I agree	I strongly disagree	I don’t know	I disagree	I agree	I agree	I strongly agree	I agree	I strongly agree	I strongly agree	I disagree	I disagree	I strongly agree
ARAMCO school	Eastern Province	Urban	No	No	No	No	Yes	No	I strongly agree	I agree	I strongly agree	I strongly agree	I strongly agree	I agree	I agree	I strongly agree	I agree	I strongly agree	I agree	I agree	I agree	I agree	I agree	I agree	I agree	I don’t know	I don’t know	I don’t know	I disagree	I don’t know	I disagree	I agree	I don’t know	I don’t know	I don’t know	I don’t know	I agree	I agree
Private school	Eastern Province	Urban	No	No	No	No	Yes	No	I strongly agree	I don’t know	I strongly agree	I strongly agree	I agree	I strongly agree	I strongly agree	I agree	I agree	I strongly agree	I agree	I don’t know	I don’t know	I agree	I agree	I don’t know	I don’t know	I strongly agree	I don’t know	I strongly agree	I don’t know	I don’t know	I don’t know	I don’t know	I don’t know	I agree	I don’t know	I strongly agree	I don’t know	I strongly agree
ARAMCO school	Eastern Province	Urban	No	No	No	No	Yes	Yes	I don’t know	I disagree	I agree	I agree	I agree	I agree	I agree	I agree	I agree	I don’t know	I don’t know	I don’t know	I agree	I agree	I agree	I agree	I disagree	I don’t know	I don’t know	I agree	I disagree	I disagree	I disagree	I agree	I disagree	I don’t know	I don’t know	I don’t know	I strongly disagree	I don’t know
ARAMCO school	Eastern Province	Urban	No	No	No	No	Yes	No	I strongly agree	I agree	I strongly agree	I strongly agree	I agree	I agree	I agree	I agree	I agree	I agree	I agree	I agree	I agree	I agree	I agree	I agree	I agree	I don’t know	I don’t know	I don’t know	I disagree	I disagree	I don’t know	I agree	I agree	I don’t know	I agree	I agree	I agree	I agree
Private school	Eastern Province	Urban	No	No	No	No	Yes	Yes	I agree	I don’t know	I disagree	I don’t know	I agree	I don’t know	I agree	I agree	I agree	I agree	I agree	I don’t know	I disagree	I agree	I agree	I agree	I don’t know	I disagree	I disagree	I agree	I strongly disagree	I strongly disagree	I don’t know	I don’t know	I don’t know	I strongly disagree	I strongly disagree	I don’t know	I agree	I agree
ARAMCO school	Eastern Province	Urban	No	No	No	No	Yes	Yes	I don’t know	I agree	I agree	I strongly agree	I agree	I disagree	I disagree	I don’t know	I disagree	I don’t know	I don’t know	I disagree	I strongly agree	I don’t know	I don’t know	I agree	I disagree	I don’t know	I strongly disagree	I strongly agree	I strongly disagree	I disagree	I strongly disagree	I strongly disagree	I strongly disagree	I strongly disagree	I strongly disagree	I strongly agree	I disagree	I agree
ARAMCO school	Eastern Province	Urban	No	No	No	No	Not sure	No	I agree	I agree	I agree	I agree	I agree	I agree	I agree	I agree	I agree	I agree	I agree	I agree	I agree	I agree	I don’t know	I don’t know	I agree	I agree	I agree	I agree	I agree	I agree	I agree	I agree	I don’t know	I don’t know	I agree	I agree	I agree	I agree
ARAMCO school	Eastern Province	Urban	No	No	No	No	Yes	Yes	I agree	I agree	I strongly agree	I agree	I agree	I don’t know	I strongly agree	I strongly agree	I don’t know	I don’t know	I strongly agree	I strongly agree	I strongly agree	I agree	I agree	I don’t know	I strongly agree	I agree	I agree	I agree	I disagree	I agree	I strongly agree	I agree	I don’t know	I strongly agree	I strongly agree	I agree	I agree	I don’t know
ARAMCO school	Eastern Province	Urban	No	No	No	No	Yes	No	I strongly agree	I agree	I agree	I strongly agree	I agree	I strongly agree	I agree	I agree	I strongly agree	I agree	I strongly agree	I agree	I agree	I strongly agree	I agree	I agree	I don’t know	I agree	I agree	I don’t know	I don’t know	I don’t know	I agree	I agree	I agree	I don’t know	I don’t know	I agree	I don’t know	I agree
ARAMCO school	Eastern Province	Urban	No	No	No	No	Yes	No	I don’t know	I agree	I disagree	I agree	I agree	I agree	I agree	I disagree	I agree	I agree	I don’t know	I don’t know	I don’t know	I agree	I agree	I don’t know	I agree	I agree	I agree	I agree	I strongly disagree	I disagree	I disagree	I disagree	I disagree	I disagree	I agree	I agree	I disagree	I disagree
ARAMCO school	Eastern Province	Urban	No	No	No	No	Not sure	No	I don’t know	I agree	I strongly agree	I don’t know	I agree	I strongly agree	I don’t know	I agree	I don’t know	I strongly agree	I agree	I don’t know	I strongly agree	I agree	I agree	I agree	I strongly agree	I don’t know	I agree	I strongly agree	I agree	I strongly agree	I agree	I don’t know	I don’t know	I don’t know	I don’t know	I agree	I don’t know	I strongly agree
ARAMCO school	Eastern Province	Urban	No	No	No	No	Yes	No	I strongly agree	I agree	I agree	I agree	I agree	I agree	I agree	I strongly agree	I strongly agree	I strongly agree	I strongly agree	I strongly agree	I strongly agree	I strongly agree	I strongly agree	I strongly agree	I strongly agree	I strongly agree	I strongly agree	I agree	I disagree	I disagree	I disagree	I disagree	I disagree	I disagree	I strongly agree	I strongly agree	I disagree	I disagree
ARAMCO school	Eastern Province	Urban	No	No	No	No	Yes	Yes	I agree	I agree	I strongly agree	I agree	I agree	I agree	I strongly agree	I strongly agree	I strongly agree	I strongly agree	I strongly agree	I agree	I strongly agree	I strongly agree	I strongly agree	I strongly agree	I strongly agree	I agree	I strongly agree	I strongly agree	I disagree	I strongly disagree	I disagree	I disagree	I strongly disagree	I strongly agree	I strongly agree	I strongly disagree	I strongly disagree	I strongly disagree
ARAMCO school	Eastern Province	Urban	No	No	No	No	Yes	No	I strongly agree	I agree	I strongly agree	I strongly agree	I strongly agree	I agree	I strongly agree	I strongly agree	I agree	I strongly agree	I strongly agree	I agree	I strongly agree	I strongly agree	I agree	I agree	I strongly agree	I strongly agree	I strongly agree	I strongly agree	I disagree	I strongly disagree	I don’t know	I agree	I don’t know	I disagree	I disagree	I agree	I don’t know	I don’t know
ARAMCO school	Eastern Province	Urban	No	No	No	Yes	Yes	No	I strongly agree	I strongly agree	I strongly agree	I strongly agree	I strongly agree	I strongly agree	I agree	I strongly agree	I strongly agree	I strongly agree	I strongly agree	I strongly agree	I strongly agree	I strongly agree	I strongly agree	I strongly agree	I strongly agree	I strongly agree	I agree	I strongly agree	I strongly disagree	I disagree	I don’t know	I disagree	I disagree	I disagree	I disagree	I strongly disagree	I agree	I don’t know
ARAMCO school	Eastern Province	Urban	No	No	No	No	Yes	Yes	I don’t know	I strongly agree	I agree	I strongly agree	I agree	I agree	I agree	I agree	I strongly agree	I strongly agree	I agree	I strongly agree	I strongly agree	I strongly agree	I agree	I agree	I agree	I strongly agree	I agree	I strongly agree	I strongly disagree	I disagree	I disagree	I strongly disagree	I strongly disagree	I strongly disagree	I disagree	I disagree	I strongly disagree	I disagree
ARAMCO school	Eastern Province	Urban	No	No	No	No	Yes	No	I strongly agree	I agree	I strongly agree	I strongly agree	I agree	I strongly agree	I strongly agree	I strongly agree	I agree	I agree	I agree	I agree	I strongly agree	I strongly agree	I strongly agree	I agree	I agree	I strongly agree	I agree	I strongly agree	I agree	I agree	I agree	I strongly agree	I strongly agree	I agree	I agree	I agree	I strongly agree	I strongly agree
ARAMCO school	Eastern Province	Urban	No	Yes	No	No	Yes	Yes	I strongly agree	I agree	I agree	I strongly agree	I strongly agree	I strongly agree	I strongly agree	I strongly agree	I strongly agree	I strongly agree	I strongly agree	I agree	I strongly agree	I strongly agree	I strongly agree	I strongly agree	I strongly agree	I strongly agree	I strongly agree	I strongly agree	I don’t know	I agree	I agree	I agree	I agree	I don’t know	I agree	I strongly agree	I don’t know	I strongly agree
ARAMCO school	Eastern Province	Urban	No	No	No	No	Yes	Yes	I strongly agree	I strongly agree	I agree	I agree	I agree	I agree	I agree	I strongly agree	I strongly agree	I strongly agree	I strongly agree	I strongly agree	I strongly agree	I strongly agree	I strongly agree	I strongly agree	I strongly agree	I strongly agree	I strongly agree	I strongly agree	I don’t know	I agree	I agree	I agree	I don’t know	I don’t know	I agree	I don’t know	I don’t know	I don’t know
ARAMCO school	Eastern Province	Urban	No	No	No	No	Yes	Yes	I don’t know	I agree	I strongly agree	I don’t know	I don’t know	I strongly agree	I agree	I strongly agree	I agree	I strongly agree	I don’t know	I agree	I strongly agree	I strongly agree	I agree	I agree	I don’t know	I don’t know	I agree	I strongly agree	I don’t know	I agree	I disagree	I don’t know	I don’t know	I disagree	I agree	I agree	I don’t know	I agree
ARAMCO school	Eastern Province	Urban	No	No	No	No	Yes	No	I don’t know	I agree	I don’t know	I agree	I agree	I agree	I strongly agree	I don’t know	I don’t know	I don’t know	I don’t know	I agree	I agree	I strongly agree	I don’t know	I strongly agree	I agree	I strongly agree	I disagree	I strongly agree	I disagree	I don’t know	I agree	I agree	I don’t know	I don’t know	I agree	I agree	I disagree	I agree
ARAMCO school	Eastern Province	Urban	No	No	No	No	Yes	No	I don’t know	I agree	I agree	I agree	I don’t know	I don’t know	I strongly agree	I don’t know	I don’t know	I agree	I don’t know	I don’t know	I strongly agree	I agree	I disagree	I don’t know	I agree	I strongly agree	I strongly disagree	I don’t know	I disagree	I don’t know	I agree	I don’t know	I disagree	I don’t know	I agree	I agree	I agree	I don’t know
ARAMCO school	Eastern Province	Urban	No	No	No	No	Yes	No	I don’t know	I agree	I agree	I strongly agree	I disagree	I strongly agree	I disagree	I strongly agree	I strongly agree	I don’t know	I agree	I agree	I don’t know	I strongly agree	I agree	I strongly agree	I don’t know	I agree	I don’t know	I don’t know	I don’t know	I disagree	I disagree	I agree	I don’t know	I don’t know	I agree	I agree	I strongly agree	I disagree
ARAMCO school	Eastern Province	Urban	No	No	Yes	No	Not sure	Yes	I strongly agree	I strongly agree	I strongly agree	I strongly agree	I strongly agree	I strongly agree	I strongly agree	I strongly agree	I strongly agree	I strongly agree	I strongly agree	I strongly agree	I strongly agree	I strongly agree	I strongly agree	I strongly agree	I strongly agree	I strongly agree	I strongly agree	I strongly agree	I strongly agree	I strongly agree	I strongly agree	I strongly agree	I strongly agree	I strongly agree	I strongly agree	I strongly agree	I strongly agree	I strongly agree
ARAMCO school	Eastern Province	Urban	No	No	No	No	Yes	No	I agree	I agree	I agree	I strongly agree	I agree	I strongly agree	I strongly agree	I agree	I agree	I agree	I agree	I agree	I agree	I agree	I agree	I agree	I agree	I agree	I don’t know	I agree	I don’t know	I agree	I agree	I strongly agree	I agree	I agree	I don’t know	I don’t know	I don’t know	I don’t know
ARAMCO school	Eastern Province	Urban	No	No	No	No	Yes	Yes	I agree	I agree	I strongly agree	I agree	I agree	I strongly agree	I strongly agree	I strongly agree	I agree	I strongly agree	I agree	I agree	I agree	I strongly agree	I strongly agree	I agree	I agree	I strongly agree	I agree	I strongly agree	I disagree	I strongly disagree	I strongly disagree	I disagree	I disagree	I disagree	I agree	I agree	I disagree	I disagree
ARAMCO school	Eastern Province	Urban	No	No	No	No	Yes	No	I strongly agree	I strongly agree	I agree	I agree	I strongly agree	I strongly agree	I strongly agree	I agree	I agree	I agree	I agree	I agree	I strongly agree	I agree	I strongly agree	I agree	I strongly agree	I strongly agree	I agree	I strongly agree	I disagree	I don’t know	I don’t know	I don’t know	I disagree	I don’t know	I don’t know	I disagree	I don’t know	I disagree
ARAMCO school	Eastern Province	Urban	No	Yes	No	No	Yes	No	I don’t know	I agree	I agree	I agree	I agree	I agree	I agree	I agree	I agree	I strongly agree	I don’t know	I don’t know	I agree	I agree	I don’t know	I agree	I agree	I agree	I don’t know	I don’t know	I strongly disagree	I disagree	I disagree	I don’t know	I disagree	I disagree	I don’t know	I don’t know	I don’t know	I don’t know
ARAMCO school	Eastern Province	Urban	No	No	No	No	Yes	No	I strongly agree	I strongly agree	I strongly agree	I strongly agree	I strongly agree	I strongly agree	I strongly agree	I strongly agree	I strongly agree	I strongly agree	I strongly agree	I strongly agree	I strongly agree	I strongly agree	I strongly agree	I strongly agree	I strongly agree	I strongly agree	I strongly agree	I strongly agree	I disagree	I disagree	I disagree	I disagree	I disagree	I disagree	I disagree	I strongly disagree	I strongly disagree	I strongly disagree
ARAMCO school	Eastern Province	Urban	No	Yes	No	No	Yes	Yes	I strongly agree	I don’t know	I don’t know	I strongly agree	I strongly agree	I don’t know	I disagree	I disagree	I disagree	I agree	I strongly agree	I strongly agree	I strongly agree	I strongly agree	I strongly agree	I strongly agree	I strongly agree	I strongly agree	I strongly agree	I don’t know	I strongly agree	I agree	I strongly agree	I strongly agree	I strongly agree	I strongly agree	I strongly agree	I strongly agree	I strongly agree	I don’t know
ARAMCO school	Eastern Province	Urban	No	No	No	No	Yes	Yes	I agree	I strongly agree	I strongly agree	I strongly agree	I strongly agree	I strongly agree	I strongly agree	I strongly agree	I agree	I strongly agree	I agree	I agree	I strongly agree	I agree	I agree	I strongly agree	I strongly agree	I strongly agree	I agree	I strongly agree	I don’t know	I agree	I strongly agree	I disagree	I strongly agree	I don’t know	I agree	I strongly agree	I strongly agree	I strongly agree
ARAMCO school	Eastern Province	Urban	No	Yes	No	No	Yes	Yes	I don’t know	I disagree	I don’t know	I disagree	I disagree	I don’t know	I agree	I don’t know	I disagree	I strongly disagree	I disagree	I don’t know	I don’t know	I disagree	I disagree	I don’t know	I agree	I agree	I strongly disagree	I strongly disagree	I disagree	I strongly disagree	I strongly disagree	I strongly disagree	I disagree	I disagree	I disagree	I disagree	I strongly disagree	I strongly disagree
ARAMCO school	Eastern Province	Urban	No	Yes	Yes	No	Yes	Yes	I strongly agree	I strongly agree	I strongly agree	I strongly agree	I agree	I agree	I agree	I strongly agree	I strongly agree	I agree	I strongly agree	I agree	I agree	I strongly agree	I agree	I don’t know	I don’t know	I strongly agree	I agree	I strongly agree	I agree	I don’t know	I agree	I strongly agree	I don’t know	I agree	I strongly agree	I agree	I strongly agree	I agree
ARAMCO school	Eastern Province	Urban	No	No	No	No	Yes	No	I agree	I agree	I agree	I don’t know	I don’t know	I don’t know	I agree	I agree	I don’t know	I agree	I agree	I agree	I agree	I strongly agree	I don’t know	I don’t know	I agree	I agree	I agree	I don’t know	I disagree	I don’t know	I agree	I strongly agree	I don’t know	I don’t know	I agree	I strongly agree	I disagree	I strongly agree
Public school	Eastern Province	Urban	No	Yes	No	No	Not sure	Yes	I agree	I strongly agree	I agree	I strongly agree	I strongly agree	I strongly agree	I strongly agree	I agree	I agree	I agree	I agree	I don’t know	I agree	I agree	I don’t know	I agree	I agree	I strongly agree	I don’t know	I agree	I don’t know	I don’t know	I agree	I don’t know	I don’t know	I disagree	I disagree	I don’t know	I disagree	I strongly agree
ARAMCO school	Eastern Province	Urban	No	Yes	No	No	Yes	Yes	I agree	I agree	I agree	I agree	I don’t know	I don’t know	I agree	I agree	I don’t know	I agree	I agree	I agree	I agree	I strongly agree	I don’t know	I agree	I don’t know	I strongly agree	I don’t know	I agree	I don’t know	I don’t know	I agree	I strongly agree	I don’t know	I agree	I don’t know	I agree	I agree	I don’t know
Public school	Eastern Province	Urban	No	No	No	No	Yes	No	I agree	I agree	I agree	I agree	I agree	I don’t know	I agree	I agree	I agree	I agree	I don’t know	I don’t know	I agree	I agree	I agree	I agree	I agree	I agree	I agree	I agree	I don’t know	I don’t know	I don’t know	I agree	I don’t know	I agree	I don’t know	I don’t know	I agree	I agree
ARAMCO school	Eastern Province	Urban	No	No	No	No	Yes	No	I don’t know	I don’t know	I agree	I don’t know	I don’t know	I agree	I don’t know	I don’t know	I disagree	I disagree	I don’t know	I don’t know	I don’t know	I disagree	I don’t know	I disagree	I don’t know	I don’t know	I don’t know	I don’t know	I disagree	I don’t know	I don’t know	I don’t know	I don’t know	I don’t know	I don’t know	I agree	I don’t know	I don’t know
ARAMCO school	Eastern Province	Urban	No	No	No	No	No	Yes	I agree	I don’t know	I agree	I strongly agree	I don’t know	I don’t know	I agree	I strongly agree	I agree	I agree	I agree	I don’t know	I agree	I strongly agree	I agree	I agree	I strongly agree	I agree	I don’t know	I strongly agree	I don’t know	I don’t know	I disagree	I strongly agree	I don’t know	I don’t know	I agree	I agree	I disagree	I strongly agree
ARAMCO school	Eastern Province	Urban	No	No	No	No	Yes	No	I agree	I agree	I strongly agree	I agree	I don’t know	I agree	I agree	I agree	I agree	I strongly agree	I agree	I agree	I strongly agree	I agree	I don’t know	I don’t know	I agree	I don’t know	I don’t know	I strongly agree	I disagree	I strongly disagree	I don’t know	I strongly disagree	I don’t know	I don’t know	I agree	I don’t know	I strongly disagree	I agree
ARAMCO school	Eastern Province	Urban	No	No	No	No	Yes	No	I don’t know	I agree	I agree	I strongly agree	I agree	I disagree	I agree	I disagree	I agree	I disagree	I agree	I agree	I don’t know	I strongly agree	I don’t know	I strongly agree	I agree	I disagree	I agree	I strongly agree	I strongly agree	I strongly disagree	I disagree	I don’t know	I agree	I strongly agree	I agree	I don’t know	I disagree	I strongly disagree
ARAMCO school	Eastern Province	Urban	No	No	No	No	Yes	No	I strongly agree	I strongly agree	I strongly agree	I strongly agree	I strongly agree	I strongly agree	I strongly agree	I strongly agree	I strongly agree	I strongly agree	I strongly agree	I strongly agree	I strongly agree	I strongly agree	I strongly agree	I strongly agree	I strongly agree	I strongly agree	I strongly agree	I strongly agree	I don’t know	I don’t know	I don’t know	I don’t know	I don’t know	I don’t know	I don’t know	I don’t know	I disagree	I don’t know
ARAMCO school	Eastern Province	Urban	No	No	No	No	Not sure	No	I agree	I agree	I agree	I agree	I agree	I agree	I don’t know	I agree	I agree	I agree	I strongly agree	I don’t know	I strongly agree	I strongly agree	I strongly agree	I strongly agree	I don’t know	I strongly agree	I strongly agree	I strongly agree	I agree	I don’t know	I agree	I agree	I agree	I don’t know	I don’t know	I agree	I agree	I agree
ARAMCO school	Eastern Province	Urban	No	No	No	No	Not sure	No	I agree	I don’t know	I strongly agree	I agree	I don’t know	I agree	I agree	I strongly agree	I don’t know	I agree	I strongly agree	I agree	I don’t know	I strongly agree	I agree	I strongly agree	I agree	I strongly agree	I agree	I strongly agree	I disagree	I disagree	I don’t know	I agree	I don’t know	I disagree	I don’t know	I agree	I agree	I disagree
ARAMCO school	Eastern Province	Urban	No	No	No	No	Yes	No	I agree	I don’t know	I agree	I strongly agree	I agree	I agree	I strongly agree	I agree	I don’t know	I agree	I strongly agree	I agree	I agree	I strongly agree	I agree	I agree	I don’t know	I strongly agree	I don’t know	I agree	I don’t know	I don’t know	I agree	I don’t know	I agree	I don’t know	I don’t know	I agree	I disagree	I don’t know
ARAMCO school	Eastern Province	Urban	No	No	No	No	Yes	No	I strongly agree	I agree	I agree	I strongly agree	I strongly agree	I strongly agree	I strongly agree	I strongly agree	I strongly agree	I strongly agree	I strongly agree	I strongly agree	I strongly agree	I strongly agree	I strongly agree	I strongly agree	I strongly agree	I strongly agree	I strongly agree	I strongly agree	I don’t know	I agree	I agree	I agree	I don’t know	I don’t know	I agree	I agree	I don’t know	I agree
ARAMCO school	Eastern Province	Urban	No	No	No	No	Not sure	No	I don’t know	I agree	I don’t know	I agree	I agree	I don’t know	I don’t know	I don’t know	I don’t know	I agree	I agree	I don’t know	I don’t know	I agree	I agree	I agree	I don’t know	I don’t know	I agree	I agree	I agree	I don’t know	I don’t know	I don’t know	I don’t know	I don’t know	I don’t know	I agree	I agree	I agree
ARAMCO school	Eastern Province	Urban	No	No	No	No	Yes	No	I don’t know	I disagree	I disagree	I strongly disagree	I don’t know	I don’t know	I don’t know	I don’t know	I don’t know	I don’t know	I disagree	I disagree	I disagree	I strongly disagree	I strongly disagree	I disagree	I disagree	I disagree	I don’t know	I agree	I agree	I strongly disagree	I strongly disagree	I disagree	I don’t know	I strongly disagree	I disagree	I don’t know	I strongly disagree	I disagree
ARAMCO school	Eastern Province	Urban	No	No	No	No	Yes	No	I agree	I agree	I agree	I don’t know	I don’t know	I don’t know	I don’t know	I don’t know	I don’t know	I don’t know	I don’t know	I don’t know	I don’t know	I disagree	I agree	I don’t know	I agree	I agree	I don’t know	I agree	I strongly disagree	I disagree	I don’t know	I agree	I don’t know	I don’t know	I strongly disagree	I don’t know	I don’t know	I don’t know
ARAMCO school	Eastern Province	Urban	No	No	No	No	Yes	Yes	I strongly agree	I agree	I strongly agree	I strongly agree	I agree	I strongly agree	I agree	I strongly agree	I strongly agree	I agree	I strongly agree	I agree	I strongly agree	I strongly agree	I agree	I strongly agree	I agree	I strongly agree	I agree	I agree	I agree	I don’t know	I agree	I agree	I don’t know	I don’t know	I don’t know	I strongly agree	I agree	I strongly agree
ARAMCO school	Eastern Province	Urban	No	No	No	No	Yes	No	I strongly agree	I agree	I agree	I strongly agree	I strongly agree	I strongly agree	I agree	I strongly agree	I strongly agree	I strongly agree	I strongly agree	I strongly agree	I agree	I strongly agree	I strongly agree	I strongly agree	I agree	I strongly agree	I strongly agree	I strongly agree	I disagree	I disagree	I strongly disagree	I don’t know	I strongly disagree	I don’t know	I strongly disagree	I strongly disagree	I strongly disagree	I strongly disagree
ARAMCO school	Eastern Province	Urban	No	No	No	No	Yes	No	I don’t know	I don’t know	I agree	I agree	I agree	I agree	I agree	I agree	I agree	I strongly disagree	I strongly agree	I agree	I agree	I agree	I agree	I agree	I agree	I agree	I agree	I agree	I disagree	I disagree	I disagree	I disagree	I disagree	I disagree	I disagree	I disagree	I disagree	I disagree
ARAMCO school	Eastern Province	Urban	No	No	No	No	Yes	Yes	I strongly agree	I agree	I strongly agree	I strongly agree	I agree	I strongly agree	I strongly agree	I strongly agree	I strongly agree	I strongly agree	I agree	I strongly agree	I strongly agree	I strongly agree	I agree	I strongly agree	I strongly agree	I strongly agree	I strongly agree	I strongly agree	I agree	I agree	I agree	I strongly agree	I don’t know	I agree	I strongly agree	I don’t know	I strongly agree	I agree
ARAMCO school	Eastern Province	Urban	No	Yes	No	No	Yes	No	I agree	I agree	I strongly agree	I agree	I disagree	I agree	I agree	I agree	I agree	I agree	I agree	I agree	I agree	I strongly agree	I disagree	I don’t know	I don’t know	I don’t know	I don’t know	I disagree	I disagree	I disagree	I strongly disagree	I disagree	I strongly disagree	I strongly disagree	I strongly disagree	I disagree	I strongly disagree	I strongly disagree
ARAMCO school	Eastern Province	Urban	No	No	No	No	Not sure	No	I agree	I agree	I agree	I agree	I agree	I agree	I agree	I agree	I agree	I agree	I agree	I don’t know	I agree	I agree	I agree	I don’t know	I agree	I agree	I agree	I agree	I agree	I don’t know	I agree	I agree	I don’t know	I don’t know	I agree	I agree	I agree	I agree
ARAMCO school	Eastern Province	Urban	No	No	No	No	Not sure	No	I agree	I strongly agree	I strongly agree	I strongly agree	I agree	I agree	I agree	I strongly agree	I strongly agree	I strongly agree	I agree	I agree	I strongly agree	I agree	I strongly agree	I agree	I strongly agree	I agree	I don’t know	I strongly agree	I disagree	I don’t know	I agree	I agree	I don’t know	I don’t know	I agree	I agree	I disagree	I agree
ARAMCO school	Eastern Province	Urban	No	No	No	No	Yes	No	I strongly agree	I strongly agree	I agree	I strongly agree	I strongly agree	I strongly agree	I agree	I agree	I agree	I agree	I strongly agree	I strongly agree	I agree	I strongly agree	I strongly agree	I agree	I agree	I strongly agree	I strongly agree	I strongly agree	I strongly agree	I agree	I disagree	I disagree	I strongly agree	I strongly agree	I agree	I strongly agree	I agree	I strongly agree
ARAMCO school	Eastern Province	Urban	No	No	No	No	Not sure	No	I agree	I agree	I agree	I agree	I agree	I don’t know	I don’t know	I agree	I don’t know	I agree	I agree	I agree	I strongly agree	I strongly agree	I don’t know	I don’t know	I agree	I strongly agree	I strongly disagree	I don’t know	I disagree	I don’t know	I disagree	I agree	I don’t know	I don’t know	I don’t know	I agree	I disagree	I agree
ARAMCO school	Eastern Province	Urban	No	No	No	No	Yes	Yes	I don’t know	I agree	I agree	I agree	I don’t know	I disagree	I agree	I agree	I strongly agree	I agree	I agree	I agree	I don’t know	I don’t know	I agree	I don’t know	I don’t know	I don’t know	I agree	I strongly agree	I disagree	I don’t know	I don’t know	I agree	I don’t know	I don’t know	I agree	I strongly agree	I agree	I strongly agree
ARAMCO school	Eastern Province	Urban	No	No	No	No	Not sure	No	I agree	I agree	I agree	I agree	I don’t know	I don’t know	I agree	I agree	I agree	I strongly agree	I agree	I strongly agree	I don’t know	I agree	I agree	I don’t know	I agree	I agree	I agree	I strongly agree	I don’t know	I agree	I don’t know	I agree	I don’t know	I don’t know	I don’t know	I agree	I agree	I strongly agree
Public school	Eastern Province	Urban	No	No	No	No	Not sure	Yes	I agree	I strongly agree	I disagree	I disagree	I strongly agree	I strongly agree	I agree	I strongly agree	I strongly agree	I strongly agree	I strongly agree	I strongly agree	I strongly disagree	I disagree	I strongly agree	I strongly agree	I agree	I strongly agree	I strongly agree	I strongly agree	I strongly agree	I strongly agree	I strongly disagree	I disagree	I strongly agree	I strongly agree	I don’t know	I agree	I strongly agree	I strongly agree
Public school	Eastern Province	Urban	No	No	No	No	Not sure	No	I don’t know	I agree	I don’t know	I agree	I agree	I agree	I agree	I agree	I agree	I agree	I don’t know	I agree	I don’t know	I agree	I agree	I agree	I agree	I agree	I agree	I agree	I don’t know	I agree	I don’t know	I agree	I agree	I agree	I agree	I agree	I agree	I agree
Public school	Eastern Province	Urban	No	No	No	No	Not sure	No	I strongly agree	I agree	I strongly agree	I strongly agree	I strongly agree	I strongly agree	I strongly agree	I strongly agree	I strongly agree	I strongly agree	I strongly agree	I strongly agree	I strongly agree	I strongly agree	I strongly agree	I strongly agree	I strongly agree	I strongly agree	I strongly agree	I strongly agree	I don’t know	I don’t know	I don’t know	I don’t know	I don’t know	I don’t know	I don’t know	I don’t know	I don’t know	I don’t know
Public school	Eastern Province	Urban	No	No	No	No	Not sure	No	I strongly agree	I strongly agree	I strongly agree	I strongly agree	I strongly agree	I strongly agree	I strongly agree	I strongly agree	I strongly agree	I strongly agree	I strongly agree	I strongly agree	I strongly agree	I strongly agree	I strongly agree	I strongly agree	I strongly agree	I strongly agree	I strongly agree	I strongly agree	I strongly agree	I strongly agree	I strongly agree	I strongly agree	I strongly agree	I strongly agree	I strongly agree	I strongly agree	I strongly agree	I strongly agree
Public school	Eastern Province	Urban	No	No	No	No	Not sure	No	I strongly agree	I agree	I strongly agree	I strongly agree	I agree	I strongly agree	I strongly agree	I agree	I agree	I strongly agree	I strongly agree	I agree	I strongly agree	I agree	I agree	I strongly agree	I agree	I strongly agree	I strongly agree	I agree	I strongly agree	I agree	I strongly agree	I strongly agree	I agree	I agree	I strongly agree	I agree	I strongly agree	I agree
Public school	Eastern Province	Urban	No	No	No	No	Not sure	No	I agree	I agree	I agree	I agree	I strongly agree	I strongly agree	I strongly agree	I strongly agree	I strongly agree	I strongly agree	I agree	I agree	I agree	I agree	I strongly agree	I strongly agree	I strongly agree	I strongly agree	I strongly agree	I strongly agree	I don’t know	I don’t know	I don’t know	I agree	I agree	I don’t know	I don’t know	I don’t know	I don’t know	I don’t know
Public school	Eastern Province	Urban	No	No	No	No	Not sure	No	I strongly agree	I agree	I strongly agree	I strongly agree	I agree	I disagree	I don’t know	I agree	I strongly disagree	I don’t know	I strongly agree	I strongly agree	I strongly agree	I strongly agree	I strongly agree	I strongly agree	I strongly agree	I strongly agree	I strongly agree	I strongly agree	I strongly disagree	I strongly agree	I don’t know	I don’t know	I disagree	I don’t know	I disagree	I don’t know	I agree	I strongly disagree
Public school	Eastern Province	Urban	No	No	No	No	No	No	I agree	I don’t know	I agree	I don’t know	I agree	I agree	I don’t know	I agree	I agree	I agree	I agree	I don’t know	I agree	I don’t know	I agree	I don’t know	I don’t know	I don’t know	I don’t know	I agree	I disagree	I disagree	I disagree	I disagree	I disagree	I disagree	I disagree	I disagree	I disagree	I disagree
Public school	Eastern Province	Urban	No	No	No	No	No	No	I agree	I disagree	I strongly disagree	I agree	I agree	I agree	I agree	I agree	I agree	I agree	I agree	I disagree	I strongly disagree	I agree	I agree	I agree	I agree	I agree	I agree	I agree	I agree	I disagree	I strongly disagree	I agree	I agree	I agree	I agree	I agree	I agree	I agree
Public school	Eastern Province	Urban	No	No	No	No	Not sure	No	I agree	I agree	I agree	I strongly agree	I agree	I don’t know	I don’t know	I strongly agree	I agree	I agree	I don’t know	I don’t know	I agree	I agree	I don’t know	I don’t know	I agree	I agree	I don’t know	I agree	I don’t know	I disagree	I don’t know	I agree	I don’t know	I don’t know	I don’t know	I agree	I disagree	I agree
Public school	Eastern Province	Urban	No	No	No	No	Not sure	No	I agree	I agree	I agree	I agree	I don’t know	I agree	I agree	I agree	I agree	I agree	I don’t know	I don’t know	I don’t know	I don’t know	I disagree	I disagree	I don’t know	I don’t know	I disagree	I don’t know	I disagree	I don’t know	I don’t know	I don’t know	I disagree	I disagree	I don’t know	I don’t know	I don’t know	I don’t know
Public school	Eastern Province	Urban	No	No	No	No	Not sure	Yes	I agree	I don’t know	I agree	I strongly agree	I don’t know	I strongly agree	I agree	I strongly agree	I don’t know	I strongly agree	I don’t know	I disagree	I don’t know	I don’t know	I agree	I don’t know	I disagree	I agree	I disagree	I don’t know	I don’t know	I don’t know	I don’t know	I agree	I disagree	I agree	I disagree	I agree	I don’t know	I don’t know
Public school	Eastern Province	Urban	No	No	No	No	No	Yes	I don’t know	I don’t know	I strongly disagree	I strongly agree	I strongly agree	I agree	I strongly agree	I strongly agree	I don’t know	I strongly agree	I don’t know	I don’t know	I strongly disagree	I strongly agree	I agree	I don’t know	I agree	I strongly agree	I don’t know	I strongly agree	I don’t know	I don’t know	I strongly disagree	I strongly agree	I don’t know	I don’t know	I don’t know	I don’t know	I agree	I strongly agree
Public school	Eastern Province	Urban	No	No	No	No	No	No	I agree	I don’t know	I don’t know	I strongly agree	I agree	I agree	I agree	I agree	I agree	I agree	I agree	I disagree	I disagree	I disagree	I don’t know	I don’t know	I don’t know	I agree	I disagree	I don’t know	I agree	I disagree	I strongly disagree	I don’t know	I agree	I don’t know	I don’t know	I don’t know	I disagree	I don’t know
Public school	Eastern Province	Urban	No	No	No	No	No	No	I don’t know	I disagree	I disagree	I don’t know	I agree	I don’t know	I agree	I don’t know	I disagree	I agree	I strongly disagree	I don’t know	I disagree	I disagree	I don’t know	I don’t know	I agree	I don’t know	I disagree	I don’t know	I don’t know	I disagree	I disagree	I strongly disagree	I don’t know	I don’t know	I agree	I agree	I disagree	I don’t know
Public school	Eastern Province	Urban	No	No	No	No	Not sure	No	I agree	I agree	I don’t know	I strongly agree	I strongly agree	I don’t know	I strongly agree	I strongly agree	I strongly agree	I don’t know	I agree	I agree	I agree	I agree	I don’t know	I don’t know	I agree	I agree	I don’t know	I agree	I don’t know	I don’t know	I disagree	I disagree	I disagree	I disagree	I disagree	I don’t know	I disagree	I don’t know
Public school	Eastern Province	Urban	No	No	No	No	No	No	I agree	I agree	I don’t know	I strongly agree	I agree	I don’t know	I agree	I don’t know	I agree	I agree	I agree	I agree	I agree	I agree	I don’t know	I don’t know	I agree	I don’t know	I disagree	I disagree	I disagree	I disagree	I agree	I agree	I strongly disagree	I don’t know	I disagree	I agree	I strongly disagree	I don’t know
Public school	Eastern Province	Urban	No	No	No	No	No	No	I don’t know	I don’t know	I don’t know	I agree	I agree	I agree	I don’t know	I agree	I agree	I agree	I agree	I agree	I don’t know	I strongly agree	I agree	I don’t know	I don’t know	I agree	I agree	I agree	I agree	I don’t know	I don’t know	I strongly agree	I agree	I agree	I don’t know	I agree	I agree	I agree
Public school	Eastern Province	Urban	No	No	No	No	No	No	I strongly disagree	I strongly disagree	I strongly disagree	I strongly disagree	I strongly disagree	I strongly disagree	I strongly disagree	I strongly disagree	I strongly disagree	I strongly disagree	I strongly disagree	I strongly disagree	I strongly disagree	I strongly disagree	I strongly disagree	I strongly disagree	I strongly disagree	I strongly disagree	I strongly disagree	I strongly disagree	I strongly disagree	I strongly disagree	I strongly disagree	I strongly disagree	I strongly disagree	I strongly disagree	I strongly disagree	I strongly disagree	I strongly disagree	I strongly disagree
Public school	Eastern Province	Urban	No	No	No	No	No	No	I don’t know	I agree	I disagree	I agree	I don’t know	I don’t know	I agree	I don’t know	I disagree	I don’t know	I agree	I don’t know	I agree	I agree	I disagree	I don’t know	I don’t know	I agree	I disagree	I agree	I agree	I don’t know	I don’t know	I don’t know	I disagree	I don’t know	I agree	I agree	I disagree	I agree
Public school	Eastern Province	Urban	No	No	No	No	Not sure	No	I agree	I don’t know	I agree	I strongly agree	I strongly agree	I don’t know	I strongly agree	I agree	I agree	I disagree	I agree	I disagree	I agree	I strongly agree	I don’t know	I don’t know	I agree	I strongly agree	I agree	I don’t know	I disagree	I strongly disagree	I don’t know	I agree	I agree	I disagree	I don’t know	I agree	I disagree	I don’t know
Public school	Eastern Province	Urban	No	No	No	No	Not sure	No	I strongly agree	I strongly agree	I strongly agree	I strongly agree	I strongly agree	I strongly agree	I strongly agree	I strongly agree	I strongly agree	I strongly agree	I agree	I strongly agree	I strongly agree	I strongly agree	I strongly agree	I strongly agree	I strongly agree	I strongly agree	I strongly agree	I strongly agree	I don’t know	I agree	I disagree	I agree	I disagree	I don’t know	I agree	I agree	I strongly agree	I strongly agree
Public school	Eastern Province	Urban	No	No	No	No	Not sure	No	I strongly agree	I agree	I strongly agree	I strongly agree	I agree	I strongly agree	I don’t know	I don’t know	I disagree	I strongly agree	I strongly agree	I agree	I don’t know	I strongly agree	I don’t know	I strongly agree	I don’t know	I agree	I disagree	I strongly agree	I strongly agree	I agree	I don’t know	I strongly agree	I don’t know	I agree	I don’t know	I don’t know	I disagree	I strongly agree
Public school	Eastern Province	Urban	No	No	No	No	No	No	I don’t know	I agree	I don’t know	I agree	I don’t know	I don’t know	I agree	I agree	I don’t know	I agree	I don’t know	I agree	I agree	I agree	I don’t know	I don’t know	I agree	I agree	I don’t know	I don’t know	I don’t know	I agree	I agree	I strongly agree	I don’t know	I don’t know	I agree	I strongly agree	I don’t know	I agree
Public school	Eastern Province	Urban	No	No	No	No	Not sure	No	I agree	I agree	I disagree	I agree	I don’t know	I agree	I don’t know	I agree	I don’t know	I don’t know	I agree	I strongly agree	I don’t know	I agree	I strongly agree	I strongly agree	I don’t know	I agree	I strongly agree	I agree	I agree	I agree	I strongly agree	I strongly agree	I don’t know	I agree	I strongly agree	I don’t know	I strongly agree	I agree
Public school	Eastern Province	Urban	No	No	No	No	Not sure	No	I agree	I don’t know	I agree	I strongly agree	I agree	I agree	I strongly agree	I strongly agree	I strongly agree	I strongly agree	I agree	I agree	I agree	I strongly agree	I agree	I agree	I strongly agree	I strongly agree	I strongly agree	I strongly agree	I agree	I agree	I agree	I strongly agree	I agree	I agree	I strongly agree	I strongly agree	I strongly agree	I strongly agree
Public school	Eastern Province	Urban	No	No	No	No	Not sure	No	I disagree	I don’t know	I agree	I disagree	I disagree	I disagree	I strongly agree	I strongly agree	I disagree	I strongly agree	I disagree	I don’t know	I agree	I disagree	I disagree	I disagree	I strongly agree	I strongly agree	I disagree	I strongly agree	I strongly disagree	I disagree	I strongly disagree	I disagree	I disagree	I disagree	I agree	I agree	I disagree	I agree
Public school	Eastern Province	Urban	No	No	No	No	No	No	I agree	I disagree	I disagree	I agree	I agree	I don’t know	I agree	I agree	I agree	I agree	I don’t know	I don’t know	I disagree	I agree	I agree	I don’t know	I agree	I agree	I agree	I agree	I strongly disagree	I disagree	I disagree	I agree	I don’t know	I disagree	I disagree	I disagree	I disagree	I disagree
Public school	Eastern Province	Urban	No	No	No	No	No	No	I strongly agree	I strongly agree	I strongly agree	I strongly agree	I strongly agree	I strongly agree	I strongly agree	I strongly agree	I strongly agree	I strongly agree	I agree	I agree	I agree	I agree	I agree	I agree	I agree	I agree	I agree	I agree	I strongly agree	I strongly agree	I strongly agree	I strongly agree	I strongly agree	I strongly agree	I strongly agree	I strongly agree	I strongly agree	I strongly agree
Public school	Eastern Province	Urban	No	Yes	No	No	No	Yes	I agree	I don’t know	I don’t know	I agree	I don’t know	I don’t know	I agree	I agree	I agree	I don’t know	I agree	I don’t know	I don’t know	I agree	I don’t know	I agree	I agree	I agree	I agree	I don’t know	I agree	I don’t know	I don’t know	I agree	I don’t know	I agree	I agree	I agree	I agree	I don’t know
Public school	Eastern Province	Urban	No	Yes	No	No	Not sure	Yes	I disagree	I disagree	I disagree	I disagree	I disagree	I disagree	I disagree	I disagree	I disagree	I disagree	I strongly agree	I strongly agree	I strongly agree	I strongly agree	I strongly agree	I strongly agree	I strongly agree	I strongly agree	I strongly agree	I strongly agree	I strongly agree	I strongly agree	I strongly agree	I strongly agree	I strongly agree	I strongly agree	I strongly agree	I strongly agree	I strongly agree	I strongly agree
Public school	Eastern Province	Urban	No	No	No	No	Not sure	No	I agree	I strongly agree	I disagree	I strongly agree	I agree	I agree	I agree	I agree	I disagree	I disagree	I disagree	I don’t know	I disagree	I agree	I don’t know	I don’t know	I agree	I agree	I don’t know	I strongly disagree	I disagree	I agree	I don’t know	I strongly agree	I don’t know	I don’t know	I agree	I agree	I don’t know	I strongly disagree
Public school	Eastern Province	Urban	No	No	No	No	Yes	Yes	I agree	I agree	I agree	I agree	I strongly agree	I don’t know	I agree	I strongly agree	I strongly disagree	I disagree	I don’t know	I don’t know	I agree	I agree	I don’t know	I don’t know	I agree	I agree	I strongly disagree	I disagree	I disagree	I disagree	I disagree	I agree	I don’t know	I don’t know	I disagree	I agree	I strongly disagree	I strongly disagree
Public school	Eastern Province	Urban	No	No	No	No	Yes	No	I strongly agree	I agree	I agree	I strongly agree	I agree	I don’t know	I agree	I disagree	I disagree	I agree	I don’t know	I disagree	I don’t know	I disagree	I don’t know	I don’t know	I don’t know	I disagree	I disagree	I disagree	I agree	I don’t know	I don’t know	I disagree	I don’t know	I don’t know	I don’t know	I agree	I strongly disagree	I disagree
Public school	Eastern Province	Urban	No	No	No	No	Not sure	No	I agree	I agree	I disagree	I agree	I agree	I agree	I agree	I agree	I agree	I agree	I agree	I disagree	I disagree	I strongly agree	I agree	I strongly agree	I strongly agree	I agree	I agree	I strongly agree	I agree	I agree	I don’t know	I agree	I don’t know	I don’t know	I don’t know	I don’t know	I don’t know	I agree
Public school	Eastern Province	Urban	No	No	No	No	Not sure	No	I strongly agree	I strongly agree	I strongly agree	I strongly agree	I strongly agree	I strongly agree	I strongly agree	I strongly agree	I strongly agree	I strongly agree	I strongly agree	I strongly agree	I strongly agree	I strongly agree	I strongly agree	I strongly agree	I strongly agree	I strongly agree	I strongly agree	I strongly agree	I agree	I agree	I agree	I agree	I agree	I agree	I agree	I agree	I agree	I agree
Public school	Eastern Province	Urban	No	No	No	No	Not sure	No	I strongly agree	I strongly agree	I strongly agree	I strongly agree	I strongly agree	I strongly agree	I strongly agree	I strongly agree	I strongly agree	I strongly agree	I strongly agree	I strongly agree	I strongly agree	I strongly agree	I strongly agree	I strongly agree	I strongly agree	I strongly agree	I strongly agree	I strongly agree	I strongly agree	I strongly agree	I strongly agree	I strongly agree	I strongly agree	I strongly agree	I strongly agree	I strongly agree	I strongly agree	I strongly agree
Public school	Eastern Province	Urban	No	No	No	No	No	No	I don’t know	I disagree	I disagree	I don’t know	I don’t know	I don’t know	I don’t know	I don’t know	I don’t know	I agree	I don’t know	I disagree	I agree	I agree	I don’t know	I agree	I agree	I agree	I agree	I agree	I don’t know	I disagree	I don’t know	I agree	I agree	I agree	I agree	I agree	I agree	I agree
Public school	Eastern Province	Urban	No	No	No	No	Not sure	No	I agree	I strongly agree	I strongly agree	I agree	I agree	I strongly agree	I agree	I agree	I strongly agree	I strongly agree	I don’t know	I agree	I agree	I don’t know	I don’t know	I agree	I disagree	I disagree	I disagree	I don’t know	I strongly agree	I strongly agree	I strongly agree	I agree	I agree	I agree	I strongly agree	I strongly agree	I agree	I agree
Public school	Eastern Province	Urban	No	No	No	No	Not sure	No	I agree	I don’t know	I agree	I agree	I agree	I agree	I agree	I agree	I don’t know	I agree	I agree	I disagree	I agree	I don’t know	I don’t know	I agree	I agree	I agree	I don’t know	I don’t know	I don’t know	I disagree	I agree	I agree	I agree	I agree	I agree	I agree	I don’t know	I agree
Public school	Eastern Province	Urban	No	Yes	Yes	No	Yes	Yes	I don’t know	I strongly disagree	I strongly disagree	I strongly agree	I don’t know	I don’t know	I strongly disagree	I disagree	I agree	I strongly agree	I don’t know	I don’t know	I agree	I strongly disagree	I agree	I don’t know	I strongly agree	I agree	I don’t know	I strongly agree	I don’t know	I disagree	I strongly disagree	I strongly agree	I agree	I strongly agree	I strongly agree	I strongly agree	I disagree	I strongly agree
Public school	Eastern Province	Urban	No	No	No	No	Not sure	No	I strongly agree	I strongly agree	I strongly agree	I strongly agree	I strongly agree	I strongly agree	I strongly agree	I strongly agree	I strongly agree	I strongly agree	I strongly agree	I strongly agree	I strongly agree	I strongly agree	I strongly agree	I strongly agree	I strongly agree	I strongly agree	I strongly agree	I strongly agree	I agree	I strongly agree	I strongly agree	I strongly agree	I strongly agree	I strongly agree	I strongly agree	I strongly agree	I strongly agree	I strongly agree
Public school	Eastern Province	Urban	No	Yes	Yes	Yes	Yes	Yes	I strongly agree	I agree	I agree	I agree	I agree	I agree	I agree	I agree	I agree	I agree	I agree	I agree	I agree	I agree	I agree	I don’t know	I don’t know	I agree	I agree	I agree	I agree	I agree	I agree	I agree	I agree	I don’t know	I agree	I agree	I agree	I agree
Public school	Eastern Province	Urban	No	No	No	Yes	Yes	No	I agree	I agree	I agree	I agree	I agree	I don’t know	I strongly agree	I strongly agree	I agree	I don’t know	I agree	I don’t know	I agree	I agree	I don’t know	I don’t know	I don’t know	I agree	I agree	I strongly agree	I don’t know	I agree	I agree	I agree	I agree	I agree	I don’t know	I don’t know	I agree	I strongly agree
Public school	Eastern Province	Urban	No	No	No	No	Not sure	No	I agree	I agree	I disagree	I agree	I agree	I agree	I agree	I agree	I agree	I agree	I agree	I agree	I disagree	I agree	I disagree	I agree	I agree	I agree	I don’t know	I agree	I agree	I agree	I disagree	I agree	I disagree	I agree	I agree	I agree	I agree	I agree
Public school	Eastern Province	Urban	No	No	No	No	Not sure	Yes	I strongly agree	I strongly agree	I disagree	I strongly agree	I disagree	I strongly agree	I strongly agree	I strongly agree	I strongly agree	I disagree	I agree	I agree	I disagree	I agree	I disagree	I agree	I agree	I agree	I agree	I disagree	I agree	I agree	I disagree	I agree	I disagree	I agree	I agree	I agree	I agree	I disagree
Public school	Eastern Province	Urban	No	No	No	No	Not sure	No	I strongly disagree	I strongly disagree	I disagree	I strongly disagree	I strongly disagree	I disagree	I don’t know	I strongly disagree	I disagree	I strongly disagree	I strongly agree	I strongly agree	I don’t know	I agree	I agree	I agree	I strongly agree	I strongly agree	I strongly agree	I strongly agree	I strongly agree	I strongly agree	I strongly agree	I strongly agree	I strongly agree	I strongly agree	I strongly agree	I strongly agree	I strongly agree	I strongly agree
Public school	Eastern Province	Urban	No	No	No	No	No	No	I strongly agree	I strongly agree	I strongly agree	I strongly agree	I strongly agree	I don’t know	I strongly disagree	I strongly agree	I strongly disagree	I strongly agree	I disagree	I strongly agree	I strongly agree	I strongly agree	I strongly agree	I don’t know	I disagree	I strongly agree	I strongly agree	I strongly agree	I don’t know	I agree	I strongly agree	I agree	I agree	I agree	I agree	I don’t know	I agree	I strongly agree
Public school	Eastern Province	Urban	No	No	No	No	Not sure	No	I agree	I don’t know	I disagree	I agree	I strongly agree	I strongly agree	I strongly agree	I strongly agree	I strongly agree	I strongly agree	I disagree	I strongly disagree	I strongly agree	I strongly agree	I strongly agree	I strongly agree	I strongly agree	I strongly agree	I strongly agree	I strongly agree	I agree	I agree	I agree	I agree	I strongly agree	I strongly agree	I strongly agree	I strongly agree	I strongly agree	I strongly agree
Public school	Eastern Province	Urban	No	No	Yes	No	Not sure	Yes	I strongly agree	I strongly agree	I strongly agree	I strongly agree	I strongly agree	I strongly agree	I strongly agree	I strongly agree	I strongly agree	I strongly agree	I don’t know	I agree	I strongly agree	I strongly agree	I agree	I strongly agree	I strongly agree	I strongly agree	I strongly agree	I don’t know	I agree	I strongly agree	I strongly agree	I don’t know	I don’t know	I disagree	I strongly agree	I strongly agree	I strongly agree	I strongly agree
Public school	Eastern Province	Urban	No	Yes	Yes	No	Not sure	Yes	I strongly agree	I strongly agree	I agree	I agree	I strongly agree	I strongly agree	I agree	I strongly agree	I strongly agree	I agree	I agree	I agree	I agree	I agree	I agree	I agree	I agree	I agree	I agree	I agree	I agree	I agree	I agree	I agree	I agree	I agree	I agree	I agree	I agree	I agree
Public school	Eastern Province	Urban	No	No	No	No	No	No	I agree	I agree	I agree	I agree	I agree	I strongly agree	I strongly agree	I agree	I disagree	I don’t know	I don’t know	I agree	I strongly agree	I strongly agree	I strongly agree	I agree	I strongly agree	I strongly agree	I disagree	I don’t know	I agree	I strongly agree	I strongly agree	I strongly agree	I don’t know	I don’t know	I strongly agree	I strongly agree	I disagree	I strongly agree
Public school	Eastern Province	Urban	No	No	No	No	No	No	I agree	I agree	I strongly agree	I agree	I strongly agree	I disagree	I agree	I agree	I agree	I agree	I disagree	I agree	I strongly agree	I strongly agree	I agree	I strongly agree	I strongly disagree	I agree	I agree	I strongly agree	I don’t know	I agree	I strongly agree	I agree	I agree	I agree	I don’t know	I don’t know	I don’t know	I strongly agree
Public school	Eastern Province	Urban	No	No	No	No	Not sure	No	I don’t know	I don’t know	I don’t know	I don’t know	I don’t know	I don’t know	I don’t know	I don’t know	I don’t know	I don’t know	I don’t know	I don’t know	I don’t know	I don’t know	I disagree	I don’t know	I agree	I don’t know	I don’t know	I don’t know	I don’t know	I don’t know	I don’t know	I don’t know	I don’t know	I don’t know	I don’t know	I don’t know	I don’t know	I don’t know
Public school	Eastern Province	Urban	No	No	No	No	Not sure	No	I strongly agree	I strongly disagree	I don’t know	I agree	I strongly agree	I strongly agree	I strongly agree	I strongly agree	I strongly agree	I strongly agree	I strongly agree	I don’t know	I agree	I strongly agree	I strongly agree	I strongly agree	I agree	I strongly agree	I strongly agree	I strongly agree	I don’t know	I don’t know	I agree	I agree	I agree	I strongly agree	I don’t know	I agree	I agree	I agree
Public school	Eastern Province	Urban	No	No	Yes	Yes	Yes	Yes	I strongly agree	I strongly agree	I disagree	I strongly agree	I disagree	I strongly agree	I strongly agree	I strongly agree	I strongly agree	I disagree	I agree	I agree	I disagree	I agree	I agree	I agree	I agree	I agree	I agree	I agree	I agree	I agree	I disagree	I agree	I agree	I agree	I agree	I agree	I agree	I disagree
Public school	Eastern Province	Urban	No	No	No	No	Not sure	No	I strongly agree	I strongly agree	I strongly agree	I strongly agree	I strongly agree	I strongly agree	I strongly agree	I strongly agree	I strongly agree	I strongly agree	I strongly agree	I strongly agree	I strongly agree	I strongly agree	I strongly agree	I strongly agree	I strongly agree	I strongly agree	I strongly agree	I strongly agree	I strongly agree	I strongly agree	I strongly agree	I strongly agree	I strongly agree	I strongly agree	I strongly agree	I strongly agree	I strongly agree	I strongly agree
Public school	Eastern Province	Urban	No	No	Yes	Yes	Yes	Yes	I strongly agree	I strongly agree	I strongly agree	I strongly agree	I strongly agree	I strongly agree	I strongly agree	I strongly agree	I strongly agree	I strongly agree	I strongly agree	I strongly agree	I strongly agree	I strongly agree	I strongly agree	I strongly agree	I strongly agree	I strongly agree	I strongly agree	I strongly agree	I strongly agree	I strongly agree	I strongly agree	I strongly agree	I strongly agree	I strongly agree	I strongly agree	I strongly agree	I strongly agree	I strongly agree
Public school	Eastern Province	Urban	No	No	No	No	Not sure	No	I strongly agree	I strongly agree	I strongly agree	I strongly agree	I strongly agree	I strongly agree	I strongly agree	I strongly agree	I strongly agree	I strongly agree	I strongly agree	I strongly agree	I strongly agree	I strongly agree	I strongly agree	I strongly agree	I strongly agree	I strongly agree	I strongly agree	I strongly agree	I strongly agree	I strongly agree	I strongly agree	I strongly agree	I strongly agree	I strongly disagree	I strongly agree	I strongly agree	I strongly agree	I strongly agree
Public school	Eastern Province	Urban	No	No	No	No	Not sure	No	I strongly agree	I don’t know	I disagree	I strongly agree	I disagree	I don’t know	I agree	I don’t know	I don’t know	I agree	I agree	I don’t know	I disagree	I strongly agree	I don’t know	I agree	I agree	I don’t know	I don’t know	I agree	I agree	I agree	I strongly agree	I don’t know	I don’t know	I agree	I agree	I agree	I don’t know	I agree
Public school	Eastern Province	Urban	No	No	No	No	Not sure	No	I agree	I don’t know	I agree	I agree	I agree	I agree	I agree	I agree	I don’t know	I agree	I agree	I disagree	I agree	I don’t know	I agree	I agree	I disagree	I agree	I agree	I don’t know	I don’t know	I disagree	I agree	I agree	I agree	I agree	I agree	I agree	I don’t know	I agree
Public school	Eastern Province	Urban	No	No	No	No	Not sure	No	I agree	I strongly agree	I strongly agree	I strongly agree	I strongly agree	I strongly agree	I strongly agree	I strongly agree	I strongly agree	I strongly agree	I agree	I don’t know	I strongly disagree	I agree	I strongly agree	I strongly agree	I strongly agree	I strongly agree	I strongly agree	I strongly agree	I disagree	I disagree	I disagree	I don’t know	I strongly disagree	I don’t know	I agree	I strongly disagree	I strongly disagree	I strongly disagree
Public school	Eastern Province	Urban	No	No	No	No	Not sure	No	I strongly agree	I strongly agree	I strongly agree	I strongly agree	I strongly agree	I strongly agree	I strongly agree	I strongly agree	I strongly agree	I strongly agree	I disagree	I strongly agree	I strongly agree	I disagree	I strongly agree	I strongly agree	I strongly agree	I strongly agree	I strongly agree	I strongly agree	I strongly agree	I strongly agree	I strongly agree	I strongly agree	I strongly agree	I strongly agree	I strongly agree	I strongly agree	I strongly agree	I strongly agree
Public school	Eastern Province	Urban	No	No	No	No	Not sure	No	I don’t know	I agree	I agree	I agree	I agree	I agree	I strongly agree	I strongly agree	I strongly agree	I strongly agree	I agree	I agree	I agree	I agree	I agree	I agree	I agree	I agree	I agree	I agree	I agree	I agree	I agree	I agree	I agree	I agree	I agree	I agree	I agree	I agree
Public school	Eastern Province	Urban	No	No	No	No	No	No	I don’t know	I don’t know	I don’t know	I don’t know	I don’t know	I don’t know	I don’t know	I don’t know	I don’t know	I don’t know	I don’t know	I don’t know	I don’t know	I don’t know	I don’t know	I don’t know	I don’t know	I don’t know	I don’t know	I don’t know	I don’t know	I don’t know	I don’t know	I don’t know	I don’t know	I don’t know	I don’t know	I don’t know	I don’t know	I don’t know
Public school	Eastern Province	Urban	No	No	No	No	Not sure	Yes	I strongly agree	I strongly agree	I strongly agree	I strongly agree	I strongly agree	I strongly agree	I strongly agree	I strongly agree	I strongly agree	I strongly agree	I strongly agree	I strongly agree	I strongly agree	I strongly agree	I strongly agree	I strongly agree	I strongly agree	I strongly agree	I strongly agree	I strongly agree	I strongly agree	I strongly agree	I strongly agree	I strongly agree	I strongly agree	I strongly agree	I strongly agree	I strongly agree	I strongly agree	I strongly agree
Public school	Eastern Province	Urban	No	No	No	No	Not sure	No	I strongly agree	I don’t know	I agree	I strongly agree	I agree	I strongly agree	I strongly agree	I strongly agree	I strongly agree	I don’t know	I strongly agree	I agree	I strongly agree	I strongly agree	I agree	I agree	I strongly agree	I agree	I strongly agree	I strongly agree	I don’t know	I agree	I disagree	I strongly agree	I disagree	I disagree	I agree	I strongly agree	I don’t know	I strongly agree
Public school	Eastern Province	Urban	No	No	No	No	Not sure	No	I strongly agree	I strongly agree	I strongly agree	I strongly agree	I strongly agree	I strongly agree	I strongly agree	I agree	I strongly agree	I agree	I strongly agree	I agree	I strongly agree	I agree	I strongly agree	I agree	I strongly agree	I agree	I strongly agree	I strongly agree	I don’t know	I agree	I agree	I don’t know	I don’t know	I don’t know	I disagree	I don’t know	I don’t know	I don’t know
Public school	Eastern Province	Urban	No	No	No	No	Not sure	No	I strongly agree	I agree	I strongly agree	I strongly agree	I strongly agree	I agree	I agree	I strongly agree	I agree	I strongly agree	I strongly agree	I agree	I strongly agree	I strongly agree	I strongly agree	I strongly agree	I agree	I strongly agree	I strongly agree	I agree	I strongly agree	I agree	I agree	I agree	I agree	I strongly agree	I strongly agree	I strongly agree	I agree	I strongly agree
Public school	Eastern Province	Urban	No	No	No	No	Not sure	No	I agree	I strongly agree	I agree	I don’t know	I strongly agree	I agree	I strongly agree	I strongly agree	I strongly agree	I agree	I strongly agree	I agree	I strongly agree	I strongly agree	I strongly agree	I strongly agree	I agree	I strongly agree	I strongly agree	I agree	I strongly agree	I agree	I agree	I strongly agree	I agree	I strongly agree	I agree	I strongly agree	I strongly agree	I agree
Public school	Eastern Province	Urban	No	No	No	No	No	No	I agree	I don’t know	I don’t know	I agree	I agree	I agree	I don’t know	I strongly agree	I agree	I agree	I don’t know	I don’t know	I don’t know	I agree	I strongly agree	I agree	I strongly agree	I strongly agree	I agree	I strongly agree	I disagree	I don’t know	I don’t know	I disagree	I don’t know	I don’t know	I agree	I don’t know	I agree	I don’t know
Public school	Eastern Province	Urban	No	Yes	No	No	No	Yes	I agree	I don’t know	I don’t know	I agree	I agree	I agree	I don’t know	I strongly agree	I agree	I agree	I don’t know	I don’t know	I don’t know	I agree	I strongly agree	I agree	I strongly agree	I strongly agree	I agree	I strongly agree	I disagree	I don’t know	I don’t know	I disagree	I don’t know	I don’t know	I agree	I agree	I disagree	I disagree
Public school	Eastern Province	Urban	No	No	No	No	Not sure	No	I agree	I don’t know	I don’t know	I agree	I strongly agree	I agree	I agree	I agree	I agree	I agree	I agree	I don’t know	I don’t know	I agree	I don’t know	I agree	I don’t know	I agree	I agree	I agree	I disagree	I disagree	I strongly disagree	I disagree	I strongly disagree	I disagree	I strongly disagree	I disagree	I don’t know	I disagree
Public school	Eastern Province	Urban	No	No	No	No	Not sure	No	I don’t know	I agree	I disagree	I agree	I disagree	I agree	I don’t know	I agree	I agree	I agree	I don’t know	I agree	I agree	I strongly agree	I agree	I agree	I strongly agree	I agree	I strongly agree	I strongly agree	I don’t know	I disagree	I disagree	I agree	I don’t know	I don’t know	I disagree	I agree	I don’t know	I disagree
Public school	Eastern Province	Urban	No	No	No	No	Not sure	No	I agree	I agree	I don’t know	I agree	I agree	I agree	I agree	I agree	I agree	I agree	I agree	I agree	I don’t know	I agree	I agree	I agree	I agree	I agree	I agree	I agree	I agree	I agree	I don’t know	I agree	I agree	I agree	I agree	I agree	I agree	I agree
Public school	Eastern Province	Urban	No	No	No	No	Not sure	No	I agree	I don’t know	I strongly agree	I strongly agree	I agree	I don’t know	I don’t know	I agree	I agree	I agree	I agree	I agree	I don’t know	I agree	I don’t know	I agree	I don’t know	I agree	I agree	I don’t know	I agree	I agree	I don’t know	I don’t know	I don’t know	I don’t know	I don’t know	I agree	I don’t know	I don’t know
Public school	Eastern Province	Urban	No	No	No	No	Not sure	No	I strongly agree	I agree	I strongly agree	I strongly agree	I agree	I don’t know	I agree	I strongly agree	I strongly agree	I agree	I strongly agree	I strongly agree	I agree	I strongly agree	I agree	I don’t know	I agree	I strongly agree	I strongly agree	I agree	I agree	I agree	I strongly agree	I strongly agree	I strongly agree	I don’t know	I strongly agree	I strongly agree	I agree	I strongly agree
Public school	Eastern Province	Urban	No	No	No	No	Not sure	No	I agree	I agree	I agree	I strongly agree	I strongly agree	I agree	I strongly agree	I strongly agree	I strongly agree	I strongly agree	I agree	I agree	I agree	I strongly agree	I strongly agree	I strongly agree	I strongly agree	I strongly agree	I strongly agree	I strongly agree	I don’t know	I don’t know	I disagree	I disagree	I disagree	I don’t know	I don’t know	I don’t know	I don’t know	I don’t know
Public school	Eastern Province	Urban	No	No	No	No	No	No	I strongly agree	I strongly agree	I don’t know	I strongly agree	I agree	I strongly agree	I agree	I strongly agree	I strongly agree	I don’t know	I agree	I don’t know	I don’t know	I strongly agree	I don’t know	I strongly agree	I don’t know	I strongly agree	I agree	I don’t know	I don’t know	I don’t know	I don’t know	I agree	I agree	I don’t know	I agree	I agree	I don’t know	I don’t know
Public school	Eastern Province	Urban	No	No	No	No	Not sure	No	I strongly agree	I strongly agree	I strongly agree	I strongly agree	I strongly agree	I strongly agree	I strongly agree	I strongly agree	I strongly agree	I strongly agree	I strongly agree	I strongly agree	I strongly agree	I strongly agree	I strongly agree	I strongly agree	I strongly agree	I strongly agree	I strongly agree	I strongly agree	I don’t know	I don’t know	I don’t know	I don’t know	I don’t know	I don’t know	I don’t know	I don’t know	I don’t know	I don’t know
Public school	Eastern Province	Urban	No	No	No	No	No	No	I agree	I don’t know	I strongly disagree	I agree	I disagree	I agree	I disagree	I disagree	I don’t know	I strongly disagree	I agree	I agree	I agree	I agree	I agree	I agree	I disagree	I don’t know	I don’t know	I don’t know	I don’t know	I disagree	I don’t know	I strongly agree	I agree	I disagree	I disagree	I don’t know	I don’t know	I strongly disagree
Public school	Eastern Province	Urban	No	No	No	No	Not sure	No	I strongly agree	I agree	I strongly agree	I strongly agree	I agree	I strongly agree	I agree	I agree	I disagree	I strongly agree	I strongly agree	I strongly agree	I strongly agree	I strongly agree	I strongly agree	I strongly agree	I strongly agree	I strongly agree	I disagree	I strongly agree	I agree	I strongly agree	I strongly agree	I strongly agree	I strongly agree	I strongly agree	I strongly agree	I strongly agree	I disagree	I strongly agree
Public school	Eastern Province	Urban	No	No	No	No	No	No	I strongly disagree	I strongly disagree	I strongly disagree	I strongly disagree	I strongly disagree	I strongly disagree	I strongly disagree	I strongly disagree	I disagree	I don’t know	I strongly disagree	I disagree	I don’t know	I strongly disagree	I strongly disagree	I strongly disagree	I strongly disagree	I disagree	I strongly disagree	I strongly disagree	I strongly disagree	I don’t know	I don’t know	I don’t know	I disagree	I strongly agree	I don’t know	I disagree	I disagree	I strongly disagree
Public school	Eastern Province	Urban	No	No	No	No	Not sure	No	I agree	I strongly agree	I agree	I strongly agree	I agree	I agree	I strongly agree	I don’t know	I agree	I agree	I strongly agree	I agree	I agree	I strongly agree	I agree	I agree	I strongly agree	I agree	I strongly agree	I agree	I don’t know	I agree	I agree	I strongly agree	I strongly agree	I don’t know	I agree	I strongly agree	I agree	I agree
Public school	Eastern Province	Urban	No	No	No	No	Not sure	No	I strongly agree	I strongly agree	I strongly agree	I strongly agree	I strongly agree	I strongly agree	I strongly agree	I strongly agree	I strongly agree	I strongly agree	I strongly agree	I strongly agree	I strongly agree	I strongly agree	I strongly agree	I strongly agree	I strongly agree	I strongly agree	I don’t know	I strongly agree	I strongly agree	I strongly agree	I strongly agree	I strongly agree	I strongly agree	I strongly agree	I strongly agree	I strongly agree	I don’t know	I strongly agree
Public school	Eastern Province	Urban	No	Yes	No	No	No	No	I don’t know	I disagree	I disagree	I agree	I agree	I don’t know	I don’t know	I agree	I agree	I agree	I don’t know	I don’t know	I disagree	I agree	I disagree	I disagree	I disagree	I agree	I agree	I strongly agree	I don’t know	I don’t know	I disagree	I agree	I don’t know	I disagree	I disagree	I disagree	I disagree	I disagree
Public school	Eastern Province	Urban	No	No	No	No	No	No	I agree	I agree	I agree	I agree	I agree	I agree	I agree	I agree	I agree	I agree	I don’t know	I don’t know	I agree	I agree	I agree	I don’t know	I agree	I don’t know	I agree	I agree	I agree	I don’t know	I don’t know	I agree	I don’t know	I don’t know	I agree	I agree	I agree	I don’t know
Public school	Eastern Province	Urban	No	No	No	No	Not sure	No	I disagree	I agree	I agree	I strongly disagree	I disagree	I disagree	I strongly agree	I strongly agree	I disagree	I strongly agree	I disagree	I agree	I agree	I strongly disagree	I disagree	I disagree	I strongly agree	I strongly agree	I disagree	I strongly agree	I strongly disagree	I agree	I agree	I strongly disagree	I disagree	I disagree	I strongly agree	I strongly agree	I disagree	I strongly agree
Public school	Eastern Province	Urban	No	No	No	No	Not sure	No	I agree	I don’t know	I agree	I don’t know	I don’t know	I don’t know	I don’t know	I don’t know	I don’t know	I don’t know	I don’t know	I don’t know	I don’t know	I don’t know	I don’t know	I don’t know	I don’t know	I don’t know	I don’t know	I don’t know	I don’t know	I don’t know	I don’t know	I don’t know	I don’t know	I don’t know	I don’t know	I don’t know	I don’t know	I don’t know
Public school	Eastern Province	Urban	No	No	No	No	Not sure	No	I strongly agree	I don’t know	I agree	I agree	I strongly agree	I don’t know	I strongly agree	I strongly agree	I strongly agree	I strongly agree	I agree	I agree	I agree	I agree	I agree	I agree	I agree	I agree	I agree	I agree	I agree	I don’t know	I agree	I don’t know	I agree	I don’t know	I don’t know	I agree	I agree	I agree
Public school	Eastern Province	Urban	No	No	No	No	Not sure	No	I agree	I disagree	I disagree	I agree	I don’t know	I agree	I agree	I don’t know	I agree	I don’t know	I don’t know	I don’t know	I disagree	I agree	I don’t know	I agree	I agree	I agree	I don’t know	I don’t know	I agree	I don’t know	I disagree	I agree	I agree	I agree	I agree	I agree	I agree	I agree
Public school	Eastern Province	Urban	No	No	No	No	No	No	I agree	I don’t know	I don’t know	I agree	I don’t know	I disagree	I agree	I agree	I agree	I don’t know	I strongly agree	I agree	I strongly agree	I strongly agree	I agree	I agree	I strongly agree	I strongly agree	I strongly agree	I strongly agree	I disagree	I disagree	I disagree	I disagree	I disagree	I disagree	I disagree	I disagree	I disagree	I disagree
Public school	Eastern Province	Urban	No	Yes	No	No	Yes	Yes	I agree	I agree	I strongly agree	I strongly agree	I agree	I agree	I strongly agree	I strongly agree	I strongly agree	I agree	I agree	I agree	I strongly agree	I strongly agree	I agree	I agree	I strongly agree	I strongly agree	I strongly agree	I strongly agree	I agree	I agree	I agree	I agree	I agree	I agree	I agree	I agree	I agree	I agree
ARAMCO school	Eastern Province	Urban	No	No	No	No	Yes	Yes	I don’t know	I don’t know	I agree	I agree	I don’t know	I don’t know	I agree	I agree	I agree	I agree	I don’t know	I don’t know	I don’t know	I agree	I don’t know	I agree	I don’t know	I don’t know	I don’t know	I don’t know	I disagree	I disagree	I don’t know	I disagree	I disagree	I disagree	I disagree	I disagree	I disagree	I disagree
Public school	Eastern Province	Urban	No	Yes	Yes	Yes	Yes	Yes	I agree	I agree	I agree	I strongly agree	I strongly agree	I strongly agree	I strongly agree	I strongly agree	I strongly agree	I strongly agree	I strongly agree	I strongly agree	I strongly agree	I strongly agree	I strongly agree	I strongly agree	I strongly agree	I strongly agree	I strongly agree	I strongly agree	I agree	I agree	I agree	I strongly agree	I strongly agree	I strongly agree	I strongly agree	I strongly agree	I strongly agree	I strongly agree
ARAMCO school	Eastern Province	Urban	No	No	Yes	No	No	Yes	I agree	I agree	I agree	I agree	I agree	I agree	I agree	I agree	I agree	I agree	I agree	I disagree	I disagree	I don’t know	I disagree	I disagree	I strongly disagree	I don’t know	I strongly disagree	I disagree	I agree	I agree	I disagree	I agree	I agree	I agree	I agree	I don’t know	I don’t know	I agree
Public school	Eastern Province	Urban	No	Yes	No	Yes	Yes	Yes	I agree	I agree	I agree	I agree	I agree	I agree	I agree	I agree	I agree	I agree	I agree	I agree	I agree	I agree	I agree	I agree	I agree	I agree	I agree	I agree	I agree	I agree	I agree	I agree	I agree	I agree	I agree	I agree	I agree	I agree
Public school	Eastern Province	Urban	No	Yes	No	No	Not sure	Yes	I agree	I agree	I agree	I agree	I agree	I agree	I agree	I agree	I agree	I agree	I agree	I agree	I agree	I agree	I agree	I agree	I agree	I agree	I agree	I agree	I agree	I agree	I agree	I agree	I agree	I agree	I agree	I agree	I agree	I agree
Public school	Eastern Province	Urban	No	No	Yes	No	Yes	Yes	I agree	I agree	I don’t know	I agree	I agree	I strongly agree	I don’t know	I strongly disagree	I agree	I disagree	I agree	I agree	I agree	I agree	I agree	I strongly agree	I agree	I disagree	I don’t know	I agree	I disagree	I strongly disagree	I disagree	I don’t know	I agree	I agree	I agree	I don’t know	I agree	I agree
ARAMCO school	Eastern Province	Urban	No	Yes	No	No	Not sure	No	I agree	I agree	I agree	I agree	I agree	I agree	I strongly agree	I agree	I agree	I agree	I agree	I agree	I agree	I agree	I agree	I agree	I agree	I agree	I agree	I strongly agree	I agree	I strongly agree	I agree	I agree	I agree	I agree	I agree	I strongly agree	I agree	I agree
Public school	Eastern Province	Urban	No	No	No	No	Not sure	No	I agree	I agree	I agree	I strongly agree	I agree	I agree	I don’t know	I agree	I don’t know	I agree	I agree	I agree	I agree	I agree	I agree	I agree	I don’t know	I agree	I don’t know	I agree	I don’t know	I don’t know	I don’t know	I don’t know	I don’t know	I don’t know	I don’t know	I don’t know	I don’t know	I don’t know
Public school	Eastern Province	Urban	No	No	No	No	Not sure	Yes	I agree	I agree	I don’t know	I strongly agree	I agree	I agree	I agree	I agree	I agree	I agree	I agree	I don’t know	I agree	I agree	I agree	I agree	I agree	I agree	I agree	I agree	I don’t know	I don’t know	I don’t know	I agree	I agree	I don’t know	I agree	I agree	I agree	I agree
Public school	Eastern Province	Urban	No	No	Yes	No	Yes	No	I don’t know	I disagree	I agree	I agree	I agree	I strongly disagree	I agree	I don’t know	I don’t know	I strongly disagree	I strongly disagree	I strongly disagree	I disagree	I don’t know	I agree	I strongly disagree	I disagree	I strongly agree	I don’t know	I strongly disagree	I strongly disagree	I don’t know	I agree	I agree	I strongly disagree	I strongly disagree	I don’t know	I strongly agree	I don’t know	I strongly disagree
Private school	Eastern Province	Urban	No	No	No	Yes	No	Yes	I agree	I agree	I agree	I agree	I agree	I agree	I agree	I agree	I agree	I agree	I agree	I agree	I agree	I agree	I agree	I agree	I agree	I agree	I agree	I agree	I don’t know	I don’t know	I disagree	I agree	I don’t know	I don’t know	I don’t know	I agree	I don’t know	I agree
ARAMCO school	Eastern Province	Urban	No	No	No	No	No	No	I agree	I agree	I agree	I agree	I agree	I agree	I agree	I agree	I agree	I agree	I agree	I agree	I agree	I agree	I agree	I agree	I agree	I agree	I agree	I agree	I agree	I don’t know	I don’t know	I agree	I don’t know	I agree	I agree	I agree	I agree	I agree
Public school	Eastern Province	Urban	No	No	No	No	No	No	I don’t know	I disagree	I agree	I strongly agree	I agree	I agree	I agree	I agree	I agree	I strongly agree	I don’t know	I don’t know	I agree	I agree	I agree	I agree	I agree	I agree	I agree	I agree	I strongly disagree	I strongly disagree	I strongly disagree	I strongly disagree	I strongly disagree	I disagree	I disagree	I disagree	I disagree	I disagree
ARAMCO school	Eastern Province	Urban	No	No	No	No	Not sure	No	I strongly agree	I strongly agree	I strongly agree	I strongly agree	I strongly agree	I strongly agree	I strongly agree	I strongly agree	I strongly agree	I strongly agree	I strongly agree	I strongly agree	I strongly agree	I strongly agree	I strongly agree	I strongly agree	I strongly agree	I strongly agree	I strongly agree	I strongly agree	I don’t know	I agree	I agree	I agree	I don’t know	I don’t know	I agree	I agree	I agree	I agree
ARAMCO school	Eastern Province	Urban	No	No	No	No	Not sure	No	I agree	I disagree	I agree	I agree	I agree	I don’t know	I disagree	I agree	I agree	I agree	I agree	I agree	I agree	I agree	I don’t know	I don’t know	I agree	I agree	I agree	I agree	I don’t know	I disagree	I disagree	I agree	I disagree	I disagree	I disagree	I disagree	I disagree	I disagree
ARAMCO school	Eastern Province	Urban	No	No	No	No	Not sure	No	I don’t know	I disagree	I agree	I agree	I agree	I don’t know	I agree	I agree	I disagree	I agree	I agree	I agree	I agree	I agree	I agree	I agree	I agree	I agree	I agree	I agree	I disagree	I disagree	I disagree	I disagree	I disagree	I don’t know	I disagree	I disagree	I disagree	I disagree
ARAMCO school	Eastern Province	Urban	No	No	No	No	Not sure	No	I agree	I agree	I agree	I agree	I agree	I don’t know	I agree	I agree	I agree	I agree	I agree	I disagree	I agree	I agree	I disagree	I don’t know	I agree	I agree	I don’t know	I agree	I disagree	I disagree	I disagree	I disagree	I disagree	I disagree	I disagree	I disagree	I disagree	I disagree
ARAMCO school	Eastern Province	Urban	No	No	No	No	No	No	I don’t know	I disagree	I agree	I agree	I agree	I don’t know	I agree	I agree	I disagree	I agree	I agree	I agree	I agree	I agree	I agree	I agree	I agree	I agree	I agree	I agree	I don’t know	I disagree	I don’t know	I disagree	I disagree	I disagree	I disagree	I disagree	I disagree	I disagree
ARAMCO school	Eastern Province	Urban	No	No	No	No	No	No	I don’t know	I disagree	I agree	I agree	I agree	I don’t know	I agree	I agree	I disagree	I disagree	I agree	I agree	I agree	I agree	I agree	I agree	I agree	I agree	I agree	I agree	I agree	I agree	I agree	I agree	I agree	I agree	I agree	I agree	I agree	I agree
ARAMCO school	Eastern Province	Urban	No	No	No	No	No	No	I agree	I agree	I agree	I agree	I agree	I agree	I agree	I agree	I disagree	I agree	I agree	I agree	I agree	I agree	I agree	I agree	I agree	I agree	I agree	I agree	I disagree	I disagree	I disagree	I disagree	I disagree	I disagree	I disagree	I disagree	I disagree	I disagree
ARAMCO school	Eastern Province	Urban	No	No	No	No	No	No	I don’t know	I don’t know	I agree	I agree	I agree	I agree	I agree	I agree	I disagree	I agree	I agree	I agree	I agree	I agree	I don’t know	I agree	I agree	I don’t know	I disagree	I agree	I disagree	I disagree	I disagree	I disagree	I disagree	I disagree	I disagree	I disagree	I disagree	I disagree
ARAMCO school	Eastern Province	Urban	No	No	No	No	No	No	I agree	I agree	I agree	I agree	I agree	I agree	I agree	I agree	I agree	I agree	I agree	I agree	I agree	I agree	I agree	I agree	I agree	I agree	I agree	I agree	I agree	I agree	I agree	I agree	I agree	I agree	I agree	I agree	I agree	I agree
ARAMCO school	Eastern Province	Urban	No	No	No	No	No	No	I don’t know	I disagree	I disagree	I disagree	I disagree	I disagree	I disagree	I disagree	I disagree	I disagree	I don’t know	I disagree	I disagree	I disagree	I disagree	I disagree	I disagree	I disagree	I disagree	I disagree	I disagree	I disagree	I disagree	I disagree	I disagree	I disagree	I disagree	I disagree	I disagree	I disagree
ARAMCO school	Eastern Province	Urban	No	No	No	No	No	No	I agree	I disagree	I disagree	I agree	I disagree	I disagree	I disagree	I disagree	I disagree	I agree	I agree	I disagree	I disagree	I agree	I disagree	I don’t know	I disagree	I disagree	I disagree	I agree	I disagree	I disagree	I disagree	I disagree	I disagree	I disagree	I disagree	I disagree	I disagree	I disagree
ARAMCO school	Eastern Province	Urban	No	No	No	No	No	No	I disagree	I disagree	I disagree	I disagree	I disagree	I disagree	I disagree	I disagree	I disagree	I disagree	I don’t know	I disagree	I disagree	I disagree	I disagree	I disagree	I disagree	I disagree	I disagree	I disagree	I disagree	I disagree	I disagree	I disagree	I disagree	I disagree	I disagree	I disagree	I disagree	I disagree
ARAMCO school	Eastern Province	Urban	No	No	No	No	No	No	I agree	I agree	I agree	I agree	I agree	I agree	I agree	I agree	I agree	I agree	I agree	I agree	I agree	I agree	I agree	I agree	I agree	I agree	I agree	I agree	I agree	I agree	I agree	I agree	I agree	I agree	I agree	I agree	I agree	I agree
ARAMCO school	Eastern Province	Urban	No	No	No	No	No	No	I agree	I agree	I agree	I agree	I strongly agree	I strongly agree	I strongly agree	I strongly agree	I strongly agree	I strongly agree	I agree	I agree	I agree	I agree	I agree	I agree	I agree	I agree	I agree	I agree	I disagree	I disagree	I disagree	I disagree	I disagree	I disagree	I disagree	I disagree	I disagree	I disagree
ARAMCO school	Eastern Province	Urban	No	No	No	No	No	No	I strongly agree	I strongly agree	I strongly agree	I strongly agree	I strongly agree	I strongly agree	I strongly agree	I strongly agree	I strongly agree	I strongly agree	I strongly agree	I strongly agree	I strongly agree	I strongly agree	I strongly agree	I strongly agree	I strongly agree	I strongly agree	I strongly agree	I strongly agree	I disagree	I disagree	I disagree	I disagree	I disagree	I disagree	I disagree	I disagree	I disagree	I disagree
ARAMCO school	Eastern Province	Urban	No	No	No	No	No	No	I agree	I agree	I agree	I agree	I agree	I agree	I agree	I agree	I agree	I agree	I strongly agree	I strongly agree	I strongly agree	I strongly agree	I strongly agree	I strongly agree	I strongly agree	I strongly agree	I strongly agree	I strongly agree	I disagree	I disagree	I disagree	I disagree	I disagree	I disagree	I disagree	I disagree	I disagree	I disagree
ARAMCO school	Eastern Province	Urban	No	No	No	No	No	No	I agree	I agree	I agree	I agree	I agree	I agree	I agree	I agree	I agree	I agree	I strongly agree	I strongly agree	I strongly agree	I strongly agree	I strongly agree	I strongly agree	I strongly agree	I strongly agree	I strongly agree	I strongly agree	I disagree	I disagree	I disagree	I disagree	I disagree	I disagree	I disagree	I disagree	I disagree	I disagree
ARAMCO school	Eastern Province	Urban	No	No	No	No	No	No	I strongly agree	I strongly agree	I strongly agree	I strongly agree	I strongly agree	I strongly agree	I strongly agree	I strongly agree	I strongly agree	I strongly agree	I strongly agree	I strongly agree	I strongly agree	I strongly agree	I strongly agree	I strongly agree	I strongly agree	I strongly agree	I agree	I strongly agree	I disagree	I disagree	I disagree	I disagree	I disagree	I disagree	I disagree	I disagree	I disagree	I disagree
ARAMCO school	Eastern Province	Urban	No	No	No	No	No	No	I strongly agree	I strongly agree	I strongly agree	I strongly agree	I strongly agree	I strongly agree	I strongly agree	I strongly agree	I strongly agree	I strongly agree	I strongly agree	I strongly agree	I strongly agree	I strongly agree	I strongly agree	I strongly agree	I strongly agree	I strongly agree	I strongly agree	I strongly agree	I strongly agree	I strongly agree	I strongly agree	I strongly agree	I strongly agree	I strongly agree	I strongly agree	I strongly agree	I strongly agree	I strongly agree
ARAMCO school	Eastern Province	Urban	No	No	No	No	No	No	I strongly agree	I strongly agree	I strongly agree	I strongly agree	I strongly agree	I strongly agree	I strongly agree	I strongly agree	I strongly agree	I strongly agree	I agree	I agree	I agree	I agree	I agree	I agree	I agree	I agree	I agree	I agree	I disagree	I disagree	I disagree	I disagree	I disagree	I disagree	I disagree	I disagree	I disagree	I disagree
ARAMCO school	Eastern Province	Urban	No	No	No	No	No	No	I don’t know	I strongly agree	I strongly agree	I strongly agree	I strongly agree	I strongly agree	I strongly agree	I strongly agree	I strongly agree	I strongly agree	I don’t know	I strongly agree	I strongly agree	I strongly agree	I strongly agree	I strongly agree	I strongly agree	I strongly agree	I strongly agree	I strongly agree	I strongly disagree	I strongly disagree	I strongly disagree	I strongly disagree	I strongly disagree	I strongly disagree	I strongly disagree	I strongly disagree	I strongly disagree	I strongly disagree
ARAMCO school	Eastern Province	Urban	No	No	No	No	No	No	I agree	I agree	I agree	I agree	I agree	I agree	I agree	I agree	I agree	I don’t know	I agree	I agree	I agree	I agree	I agree	I agree	I agree	I agree	I agree	I agree	I disagree	I disagree	I agree	I agree	I agree	I agree	I agree	I agree	I agree	I agree
ARAMCO school	Eastern Province	Urban	No	No	No	No	No	No	I agree	I disagree	I strongly agree	I strongly agree	I strongly agree	I strongly agree	I strongly agree	I strongly agree	I strongly agree	I strongly agree	I strongly agree	I strongly agree	I strongly agree	I strongly agree	I strongly agree	I strongly agree	I strongly agree	I strongly agree	I strongly agree	I strongly agree	I strongly agree	I strongly agree	I strongly agree	I strongly agree	I strongly agree	I strongly agree	I strongly agree	I strongly agree	I strongly agree	I strongly agree
ARAMCO school	Eastern Province	Urban	No	No	No	No	No	No	I agree	I don’t know	I disagree	I agree	I strongly agree	I agree	I agree	I don’t know	I disagree	I disagree	I agree	I agree	I agree	I strongly agree	I strongly agree	I agree	I strongly agree	I strongly agree	I agree	I strongly agree	I strongly disagree	I don’t know	I don’t know	I don’t know	I agree	I strongly agree	I strongly agree	I strongly agree	I agree	I agree
ARAMCO school	Eastern Province	Urban	No	No	No	No	No	No	I don’t know	I don’t know	I don’t know	I don’t know	I don’t know	I agree	I agree	I don’t know	I don’t know	I don’t know	I strongly agree	I strongly agree	I strongly agree	I strongly agree	I strongly agree	I strongly agree	I strongly agree	I strongly agree	I strongly agree	I strongly agree	I don’t know	I don’t know	I don’t know	I don’t know	I don’t know	I don’t know	I don’t know	I don’t know	I don’t know	I don’t know
ARAMCO school	Eastern Province	Urban	No	No	No	No	No	No	I agree	I agree	I agree	I agree	I agree	I agree	I agree	I agree	I agree	I agree	I strongly agree	I strongly agree	I strongly agree	I strongly agree	I strongly agree	I strongly agree	I strongly agree	I strongly agree	I strongly agree	I strongly agree	I don’t know	I don’t know	I don’t know	I don’t know	I don’t know	I don’t know	I don’t know	I don’t know	I don’t know	I don’t know
ARAMCO school	Eastern Province	Urban	No	No	No	No	No	No	I agree	I don’t know	I agree	I strongly agree	I agree	I strongly agree	I don’t know	I agree	I strongly agree	I agree	I don’t know	I agree	I strongly agree	I don’t know	I agree	I strongly agree	I disagree	I agree	I don’t know	I agree	I strongly disagree	I strongly disagree	I don’t know	I strongly disagree	I disagree	I strongly disagree	I disagree	I strongly disagree	I disagree	I strongly disagree
ARAMCO school	Eastern Province	Urban	No	No	No	No	No	No	I agree	I agree	I agree	I agree	I agree	I agree	I agree	I agree	I agree	I agree	I strongly agree	I strongly agree	I strongly agree	I strongly agree	I strongly agree	I strongly agree	I strongly agree	I strongly agree	I strongly agree	I strongly agree	I disagree	I disagree	I disagree	I disagree	I disagree	I disagree	I disagree	I disagree	I disagree	I disagree
ARAMCO school	Eastern Province	Urban	No	No	No	No	No	No	I don’t know	I don’t know	I agree	I strongly agree	I don’t know	I don’t know	I strongly agree	I don’t know	I don’t know	I strongly agree	I strongly agree	I strongly agree	I strongly agree	I strongly agree	I don’t know	I strongly agree	I strongly agree	I don’t know	I strongly agree	I don’t know	I don’t know	I don’t know	I agree	I agree	I strongly agree	I strongly agree	I strongly agree	I agree	I don’t know	I don’t know
ARAMCO school	Eastern Province	Urban	No	No	No	No	Not sure	No	I strongly agree	I agree	I strongly disagree	I agree	I don’t know	I strongly agree	I strongly agree	I strongly agree	I agree	I strongly agree	I strongly agree	I strongly agree	I strongly agree	I strongly agree	I strongly agree	I strongly agree	I strongly agree	I strongly agree	I strongly agree	I strongly agree	I don’t know	I disagree	I disagree	I disagree	I disagree	I disagree	I disagree	I disagree	I disagree	I disagree
ARAMCO school	Eastern Province	Urban	No	No	No	No	No	No	I strongly disagree	I agree	I strongly disagree	I strongly disagree	I don’t know	I don’t know	I strongly disagree	I don’t know	I don’t know	I don’t know	I don’t know	I agree	I strongly disagree	I don’t know	I don’t know	I don’t know	I disagree	I strongly disagree	I strongly disagree	I strongly disagree	I strongly disagree	I strongly disagree	I don’t know	I strongly disagree	I strongly disagree	I strongly disagree	I strongly disagree	I strongly disagree	I strongly disagree	I strongly disagree
ARAMCO school	Eastern Province	Urban	No	No	No	No	No	No	I strongly agree	I strongly agree	I strongly agree	I agree	I strongly agree	I don’t know	I agree	I agree	I agree	I agree	I agree	I agree	I agree	I agree	I agree	I agree	I agree	I agree	I agree	I agree	I disagree	I disagree	I disagree	I disagree	I disagree	I disagree	I disagree	I disagree	I disagree	I disagree
ARAMCO school	Eastern Province	Urban	No	No	No	No	Not sure	No	I don’t know	I don’t know	I don’t know	I agree	I don’t know	I agree	I agree	I agree	I don’t know	I don’t know	I don’t know	I don’t know	I don’t know	I don’t know	I don’t know	I don’t know	I don’t know	I don’t know	I don’t know	I don’t know	I strongly disagree	I strongly disagree	I strongly disagree	I strongly disagree	I strongly disagree	I strongly disagree	I strongly disagree	I strongly disagree	I strongly disagree	I strongly disagree
ARAMCO school	Eastern Province	Urban	No	No	No	No	Not sure	No	I strongly agree	I agree	I agree	I agree	I agree	I agree	I agree	I agree	I disagree	I agree	I agree	I agree	I don’t know	I agree	I disagree	I don’t know	I agree	I agree	I disagree	I agree	I agree	I agree	I agree	I agree	I agree	I agree	I agree	I agree	I agree	I agree
ARAMCO school	Eastern Province	Urban	No	No	No	No	Not sure	No	I agree	I agree	I agree	I agree	I agree	I agree	I agree	I agree	I agree	I agree	I strongly agree	I strongly agree	I strongly agree	I strongly agree	I strongly agree	I strongly agree	I strongly agree	I strongly agree	I strongly agree	I strongly agree	I disagree	I strongly disagree	I strongly disagree	I strongly disagree	I strongly disagree	I strongly disagree	I strongly disagree	I strongly disagree	I strongly disagree	I strongly disagree
ARAMCO school	Eastern Province	Urban	No	No	No	No	No	No	I agree	I agree	I agree	I agree	I agree	I agree	I agree	I agree	I agree	I agree	I agree	I agree	I agree	I agree	I agree	I agree	I agree	I agree	I agree	I agree	I disagree	I disagree	I disagree	I disagree	I disagree	I disagree	I disagree	I disagree	I disagree	I disagree
ARAMCO school	Eastern Province	Urban	No	No	No	No	No	No	I strongly agree	I strongly agree	I strongly agree	I strongly agree	I strongly agree	I strongly agree	I strongly agree	I strongly agree	I strongly agree	I strongly agree	I strongly agree	I don’t know	I agree	I strongly agree	I don’t know	I strongly agree	I don’t know	I agree	I strongly agree	I agree	I agree	I don’t know	I disagree	I don’t know	I disagree	I strongly agree	I disagree	I strongly agree	I agree	I don’t know
ARAMCO school	Eastern Province	Urban	No	Yes	No	No	Not sure	No	I agree	I agree	I disagree	I agree	I agree	I agree	I agree	I agree	I disagree	I agree	I agree	I don’t know	I agree	I don’t know	I don’t know	I don’t know	I disagree	I strongly agree	I disagree	I strongly agree	I strongly agree	I agree	I strongly agree	I don’t know	I agree	I don’t know	I agree	I don’t know	I disagree	I don’t know
ARAMCO school	Eastern Province	Urban	No	No	No	No	No	No	I agree	I agree	I agree	I agree	I agree	I agree	I agree	I agree	I agree	I don’t know	I agree	I agree	I agree	I agree	I agree	I agree	I agree	I agree	I agree	I agree	I disagree	I disagree	I disagree	I disagree	I disagree	I disagree	I disagree	I disagree	I disagree	I disagree
ARAMCO school	Eastern Province	Urban	No	No	No	No	No	No	I agree	I agree	I agree	I agree	I agree	I don’t know	I agree	I agree	I don’t know	I agree	I agree	I agree	I agree	I don’t know	I don’t know	I disagree	I don’t know	I don’t know	I agree	I disagree	I disagree	I agree	I disagree	I agree	I agree	I don’t know	I agree	I agree	I disagree	I disagree
ARAMCO school	Eastern Province	Urban	No	No	No	No	No	No	I strongly agree	I strongly agree	I agree	I agree	I agree	I don’t know	I agree	I agree	I don’t know	I agree	I strongly agree	I don’t know	I don’t know	I don’t know	I don’t know	I don’t know	I don’t know	I don’t know	I agree	I agree	I don’t know	I don’t know	I don’t know	I don’t know	I don’t know	I don’t know	I don’t know	I don’t know	I don’t know	I agree
ARAMCO school	Eastern Province	Urban	No	No	No	No	No	No	I strongly agree	I strongly agree	I strongly agree	I strongly agree	I strongly agree	I strongly agree	I strongly agree	I strongly agree	I strongly agree	I strongly agree	I strongly agree	I strongly agree	I strongly agree	I strongly agree	I strongly agree	I strongly agree	I strongly agree	I strongly agree	I strongly agree	I strongly agree	I agree	I strongly agree	I strongly agree	I strongly agree	I strongly agree	I strongly agree	I strongly agree	I strongly agree	I strongly agree	I strongly agree
ARAMCO school	Eastern Province	Urban	No	No	No	No	No	No	I agree	I don’t know	I agree	I strongly agree	I agree	I don’t know	I don’t know	I agree	I agree	I agree	I agree	I don’t know	I don’t know	I agree	I agree	I don’t know	I don’t know	I agree	I agree	I agree	I disagree	I disagree	I disagree	I disagree	I don’t know	I don’t know	I disagree	I disagree	I disagree	I disagree
ARAMCO school	Eastern Province	Urban	No	No	No	No	No	No	I don’t know	I strongly agree	I strongly agree	I strongly agree	I strongly agree	I strongly agree	I strongly agree	I strongly agree	I strongly agree	I strongly agree	I strongly agree	I strongly agree	I strongly agree	I strongly agree	I strongly agree	I strongly agree	I strongly agree	I strongly agree	I strongly agree	I strongly agree	I strongly disagree	I strongly disagree	I strongly disagree	I strongly disagree	I strongly disagree	I strongly disagree	I strongly disagree	I strongly disagree	I strongly disagree	I strongly disagree
ARAMCO school	Eastern Province	Urban	No	No	No	No	No	No	I strongly agree	I strongly agree	I strongly agree	I strongly agree	I strongly agree	I strongly agree	I strongly agree	I strongly agree	I strongly agree	I strongly agree	I strongly agree	I strongly agree	I strongly agree	I strongly agree	I strongly agree	I strongly agree	I strongly agree	I strongly agree	I strongly agree	I strongly agree	I disagree	I disagree	I don’t know	I strongly agree	I strongly agree	I strongly agree	I strongly agree	I strongly agree	I don’t know	I strongly agree
ARAMCO school	Eastern Province	Urban	No	No	No	No	No	No	I strongly agree	I agree	I agree	I agree	I agree	I agree	I agree	I strongly agree	I agree	I agree	I agree	I strongly agree	I agree	I strongly agree	I agree	I strongly agree	I agree	I strongly agree	I agree	I strongly agree	I strongly agree	I strongly agree	I strongly agree	I strongly agree	I strongly agree	I agree	I agree	I disagree	I strongly agree	I agree
ARAMCO school	Eastern Province	Urban	No	No	No	No	No	No	I strongly agree	I strongly agree	I strongly agree	I strongly agree	I strongly agree	I agree	I agree	I agree	I agree	I agree	I strongly agree	I strongly agree	I strongly agree	I agree	I agree	I agree	I strongly agree	I strongly agree	I strongly agree	I strongly agree	I agree	I disagree	I don’t know	I don’t know	I agree	I don’t know	I agree	I don’t know	I agree	I agree
ARAMCO school	Eastern Province	Urban	No	No	Yes	No	No	Yes	I strongly agree	I strongly agree	I strongly agree	I agree	I agree	I agree	I agree	I agree	I agree	I agree	I strongly agree	I strongly agree	I strongly agree	I agree	I agree	I agree	I agree	I agree	I agree	I agree	I disagree	I disagree	I don’t know	I strongly disagree	I strongly disagree	I don’t know	I don’t know	I don’t know	I don’t know	I disagree
ARAMCO school	Eastern Province	Urban	No	No	No	No	No	No	I don’t know	I don’t know	I strongly agree	I strongly agree	I strongly agree	I strongly agree	I strongly agree	I strongly agree	I strongly agree	I strongly agree	I strongly agree	I strongly agree	I strongly agree	I strongly agree	I strongly agree	I strongly agree	I don’t know	I don’t know	I don’t know	I disagree	I strongly disagree	I strongly disagree	I strongly disagree	I strongly disagree	I strongly disagree	I strongly disagree	I strongly disagree	I don’t know	I don’t know	I don’t know
ARAMCO school	Eastern Province	Urban	No	No	No	No	No	No	I agree	I agree	I agree	I agree	I strongly agree	I don’t know	I strongly agree	I strongly agree	I strongly agree	I strongly agree	I don’t know	I agree	I agree	I agree	I agree	I agree	I agree	I agree	I agree	I agree	I disagree	I disagree	I disagree	I disagree	I disagree	I disagree	I don’t know	I don’t know	I don’t know	I don’t know
ARAMCO school	Eastern Province	Urban	No	Yes	Yes	No	No	Yes	I strongly agree	I strongly agree	I strongly agree	I strongly agree	I strongly agree	I strongly agree	I strongly agree	I strongly agree	I strongly agree	I strongly agree	I strongly agree	I strongly agree	I strongly agree	I strongly agree	I strongly agree	I strongly agree	I strongly agree	I strongly agree	I strongly agree	I strongly agree	I disagree	I disagree	I don’t know	I strongly agree	I strongly agree	I agree	I agree	I don’t know	I don’t know	I agree
ARAMCO school	Eastern Province	Urban	No	No	No	No	No	Yes	I strongly agree	I agree	I agree	I agree	I agree	I strongly agree	I strongly agree	I strongly agree	I strongly agree	I strongly agree	I don’t know	I strongly agree	I strongly agree	I strongly agree	I agree	I strongly agree	I strongly agree	I strongly agree	I strongly agree	I strongly agree	I strongly disagree	I strongly disagree	I strongly disagree	I don’t know	I don’t know	I don’t know	I strongly agree	I strongly agree	I don’t know	I strongly agree
ARAMCO school	Eastern Province	Urban	No	Yes	No	No	No	No	I strongly agree	I strongly agree	I strongly agree	I strongly agree	I strongly agree	I agree	I agree	I agree	I agree	I strongly agree	I strongly agree	I strongly agree	I strongly agree	I agree	I agree	I don’t know	I agree	I agree	I strongly agree	I strongly agree	I disagree	I strongly disagree	I strongly disagree	I disagree	I disagree	I disagree	I don’t know	I don’t know	I disagree	I don’t know
ARAMCO school	Eastern Province	Urban	No	No	No	No	No	No	I strongly agree	I agree	I agree	I agree	I agree	I strongly agree	I strongly agree	I strongly agree	I agree	I strongly agree	I agree	I strongly agree	I agree	I strongly agree	I agree	I don’t know	I agree	I don’t know	I strongly agree	I strongly agree	I disagree	I disagree	I don’t know	I agree	I strongly agree	I agree	I agree	I agree	I disagree	I strongly agree
ARAMCO school	Eastern Province	Urban	No	Yes	No	No	No	No	I strongly agree	I strongly agree	I strongly agree	I strongly agree	I strongly agree	I strongly agree	I strongly agree	I strongly agree	I strongly agree	I strongly agree	I strongly agree	I strongly agree	I strongly agree	I strongly agree	I strongly agree	I strongly agree	I strongly agree	I strongly agree	I strongly agree	I strongly agree	I disagree	I disagree	I disagree	I disagree	I strongly agree	I strongly agree	I strongly agree	I strongly agree	I strongly agree	I strongly agree
ARAMCO school	Eastern Province	Urban	No	No	No	No	No	No	I strongly agree	I strongly agree	I strongly agree	I strongly agree	I strongly agree	I strongly agree	I strongly agree	I strongly agree	I strongly agree	I strongly agree	I strongly agree	I strongly agree	I strongly agree	I strongly agree	I strongly agree	I strongly agree	I strongly agree	I strongly agree	I strongly agree	I strongly agree	I disagree	I strongly agree	I strongly agree	I strongly agree	I strongly agree	I strongly agree	I strongly agree	I strongly agree	I strongly agree	I strongly agree
ARAMCO school	Eastern Province	Urban	No	No	No	No	No	No	I strongly agree	I strongly agree	I agree	I don’t know	I agree	I agree	I don’t know	I agree	I agree	I agree	I don’t know	I strongly agree	I strongly agree	I disagree	I don’t know	I agree	I strongly agree	I disagree	I strongly disagree	I strongly agree	I don’t know	I strongly agree	I don’t know	I strongly agree	I strongly agree	I don’t know	I don’t know	I strongly agree	I strongly agree	I strongly agree
ARAMCO school	Eastern Province	Urban	No	Yes	No	No	No	No	I strongly agree	I strongly agree	I strongly agree	I strongly agree	I strongly agree	I strongly agree	I strongly agree	I strongly agree	I strongly agree	I strongly agree	I strongly agree	I strongly agree	I strongly agree	I strongly agree	I strongly agree	I strongly agree	I strongly agree	I strongly agree	I strongly agree	I strongly agree	I strongly disagree	I strongly disagree	I strongly disagree	I strongly agree	I strongly agree	I strongly agree	I strongly agree	I don’t know	I don’t know	I don’t know
ARAMCO school	Eastern Province	Urban	No	No	No	No	No	No	I don’t know	I don’t know	I strongly agree	I strongly agree	I strongly agree	I strongly agree	I strongly agree	I strongly agree	I strongly agree	I strongly agree	I strongly agree	I strongly agree	I strongly agree	I strongly agree	I strongly agree	I strongly agree	I strongly agree	I strongly agree	I strongly agree	I strongly agree	I agree	I strongly agree	I strongly agree	I strongly agree	I strongly agree	I strongly agree	I strongly agree	I strongly agree	I strongly agree	I strongly agree
ARAMCO school	Eastern Province	Urban	No	No	No	No	No	No	I strongly agree	I strongly agree	I strongly agree	I strongly agree	I strongly agree	I strongly agree	I strongly agree	I strongly agree	I strongly agree	I strongly agree	I strongly agree	I strongly agree	I strongly agree	I strongly agree	I strongly agree	I strongly agree	I strongly agree	I strongly agree	I strongly agree	I strongly agree	I don’t know	I don’t know	I don’t know	I don’t know	I don’t know	I disagree	I disagree	I agree	I disagree	I agree
ARAMCO school	Eastern Province	Urban	No	No	No	No	No	No	I strongly agree	I strongly agree	I strongly agree	I strongly agree	I strongly agree	I strongly agree	I strongly agree	I strongly agree	I strongly agree	I strongly agree	I don’t know	I strongly agree	I strongly agree	I strongly agree	I strongly agree	I strongly agree	I strongly agree	I strongly agree	I strongly agree	I strongly agree	I strongly disagree	I strongly disagree	I strongly disagree	I strongly disagree	I strongly disagree	I don’t know	I strongly disagree	I agree	I agree	I strongly disagree
ARAMCO school	Eastern Province	Urban	No	No	No	No	No	No	I don’t know	I agree	I agree	I agree	I agree	I don’t know	I agree	I agree	I agree	I agree	I don’t know	I don’t know	I strongly agree	I strongly agree	I strongly agree	I strongly agree	I strongly agree	I strongly agree	I strongly agree	I strongly agree	I disagree	I disagree	I disagree	I disagree	I strongly disagree	I strongly disagree	I strongly disagree	I agree	I disagree	I disagree
ARAMCO school	Eastern Province	Urban	No	Yes	No	No	No	No	I agree	I agree	I agree	I agree	I agree	I agree	I agree	I agree	I don’t know	I don’t know	I don’t know	I agree	I agree	I agree	I agree	I strongly agree	I strongly agree	I strongly agree	I strongly agree	I don’t know	I don’t know	I don’t know	I disagree	I disagree	I disagree	I don’t know	I strongly disagree	I strongly disagree	I strongly disagree	I strongly disagree
ARAMCO school	Eastern Province	Urban	No	No	No	No	No	No	I strongly agree	I strongly agree	I strongly agree	I strongly agree	I strongly agree	I strongly agree	I strongly agree	I strongly agree	I strongly agree	I strongly agree	I agree	I agree	I strongly agree	I strongly agree	I strongly agree	I strongly agree	I strongly agree	I strongly agree	I strongly agree	I strongly agree	I disagree	I disagree	I disagree	I agree	I agree	I agree	I agree	I agree	I agree	I agree
ARAMCO school	Eastern Province	Urban	No	Yes	No	No	No	No	I strongly agree	I strongly agree	I strongly agree	I strongly agree	I strongly agree	I strongly agree	I strongly agree	I strongly agree	I strongly agree	I strongly agree	I strongly agree	I strongly agree	I strongly agree	I strongly agree	I strongly agree	I strongly agree	I strongly agree	I strongly agree	I strongly agree	I strongly agree	I disagree	I disagree	I disagree	I disagree	I disagree	I disagree	I agree	I agree	I agree	I agree
ARAMCO school	Eastern Province	Urban	No	Yes	No	No	No	No	I strongly agree	I strongly agree	I strongly agree	I strongly agree	I strongly agree	I strongly agree	I strongly agree	I strongly agree	I strongly agree	I strongly agree	I strongly agree	I strongly agree	I strongly agree	I strongly agree	I strongly agree	I strongly agree	I strongly agree	I strongly agree	I strongly agree	I strongly agree	I don’t know	I don’t know	I don’t know	I don’t know	I disagree	I disagree	I strongly agree	I strongly agree	I strongly agree	I strongly agree
ARAMCO school	Eastern Province	Urban	No	No	No	No	No	No	I agree	I strongly disagree	I strongly disagree	I agree	I agree	I don’t know	I agree	I agree	I agree	I disagree	I don’t know	I don’t know	I agree	I agree	I agree	I don’t know	I agree	I agree	I disagree	I disagree	I strongly disagree	I disagree	I don’t know	I don’t know	I don’t know	I agree	I agree	I agree	I disagree	I disagree
ARAMCO school	Eastern Province	Urban	No	Yes	No	No	No	No	I strongly agree	I strongly agree	I strongly agree	I strongly agree	I strongly agree	I strongly agree	I strongly agree	I strongly agree	I strongly agree	I strongly agree	I strongly agree	I strongly agree	I strongly agree	I strongly agree	I strongly agree	I strongly agree	I strongly agree	I strongly agree	I strongly agree	I strongly agree	I disagree	I disagree	I disagree	I disagree	I disagree	I disagree	I disagree	I disagree	I disagree	I disagree
ARAMCO school	Eastern Province	Urban	No	No	No	No	No	No	I strongly agree	I strongly agree	I strongly agree	I strongly agree	I strongly agree	I strongly agree	I strongly agree	I strongly agree	I strongly agree	I disagree	I strongly agree	I strongly agree	I strongly agree	I strongly agree	I strongly agree	I strongly agree	I strongly agree	I disagree	I disagree	I disagree	I strongly disagree	I strongly disagree	I strongly disagree	I strongly disagree	I strongly agree	I strongly agree	I strongly disagree	I strongly disagree	I strongly disagree	I agree
ARAMCO school	Eastern Province	Urban	No	No	No	No	No	No	I agree	I strongly agree	I strongly agree	I strongly agree	I strongly agree	I strongly agree	I strongly agree	I strongly agree	I strongly agree	I strongly agree	I strongly agree	I strongly agree	I strongly agree	I strongly agree	I strongly agree	I strongly agree	I strongly agree	I strongly agree	I strongly agree	I strongly agree	I disagree	I disagree	I disagree	I disagree	I disagree	I disagree	I disagree	I disagree	I disagree	I disagree
ARAMCO school	Eastern Province	Urban	No	No	No	No	No	No	I don’t know	I agree	I agree	I agree	I agree	I agree	I agree	I agree	I agree	I agree	I agree	I agree	I strongly agree	I agree	I strongly agree	I strongly agree	I strongly agree	I agree	I agree	I agree	I strongly disagree	I strongly disagree	I strongly disagree	I don’t know	I don’t know	I strongly disagree	I strongly disagree	I don’t know	I don’t know	I don’t know
ARAMCO school	Eastern Province	Urban	No	Yes	Yes	No	No	Yes	I strongly agree	I strongly agree	I strongly agree	I strongly agree	I strongly agree	I strongly agree	I strongly agree	I strongly agree	I strongly agree	I strongly agree	I strongly agree	I strongly agree	I strongly agree	I strongly agree	I strongly agree	I strongly agree	I strongly agree	I strongly agree	I strongly agree	I strongly agree	I disagree	I disagree	I disagree	I disagree	I disagree	I disagree	I disagree	I disagree	I disagree	I disagree
ARAMCO school	Eastern Province	Urban	No	No	No	No	No	No	I strongly agree	I strongly agree	I strongly agree	I strongly agree	I strongly agree	I strongly agree	I strongly agree	I strongly agree	I strongly agree	I strongly agree	I strongly agree	I strongly agree	I strongly agree	I strongly agree	I strongly agree	I strongly agree	I strongly agree	I strongly agree	I strongly agree	I strongly agree	I strongly agree	I strongly agree	I strongly agree	I strongly agree	I strongly agree	I strongly agree	I strongly agree	I strongly agree	I strongly agree	I strongly agree
ARAMCO school	Eastern Province	Urban	No	No	No	No	No	No	I strongly agree	I agree	I agree	I strongly agree	I agree	I strongly agree	I agree	I strongly agree	I don’t know	I strongly agree	I agree	I don’t know	I strongly agree	I strongly agree	I agree	I strongly agree	I don’t know	I strongly agree	I don’t know	I strongly agree	I disagree	I don’t know	I strongly disagree	I strongly disagree	I strongly disagree	I strongly disagree	I don’t know	I disagree	I strongly disagree	I strongly agree
ARAMCO school	Eastern Province	Urban	No	No	No	No	No	No	I strongly agree	I strongly agree	I strongly agree	I strongly agree	I strongly agree	I strongly agree	I strongly agree	I strongly agree	I strongly agree	I strongly agree	I strongly agree	I strongly agree	I strongly agree	I strongly agree	I strongly agree	I strongly agree	I strongly agree	I strongly agree	I strongly agree	I strongly agree	I strongly agree	I strongly agree	I strongly agree	I strongly agree	I strongly agree	I strongly agree	I strongly agree	I strongly agree	I strongly agree	I strongly agree
ARAMCO school	Eastern Province	Urban	No	No	No	No	No	No	I strongly agree	I strongly agree	I strongly agree	I strongly agree	I strongly agree	I strongly agree	I strongly agree	I agree	I agree	I agree	I agree	I agree	I agree	I agree	I agree	I agree	I agree	I agree	I agree	I agree	I agree	I agree	I agree	I agree	I agree	I disagree	I disagree	I disagree	I disagree	I disagree
ARAMCO school	Eastern Province	Urban	No	No	No	No	No	No	I strongly agree	I strongly agree	I strongly agree	I strongly agree	I strongly agree	I strongly agree	I strongly agree	I strongly agree	I strongly agree	I strongly agree	I disagree	I strongly agree	I strongly agree	I strongly agree	I strongly agree	I strongly agree	I strongly agree	I strongly agree	I strongly agree	I strongly agree	I disagree	I disagree	I disagree	I disagree	I disagree	I disagree	I don’t know	I don’t know	I agree	I agree
ARAMCO school	Eastern Province	Urban	No	No	No	No	No	No	I strongly agree	I strongly agree	I don’t know	I strongly agree	I strongly agree	I strongly agree	I strongly agree	I strongly agree	I strongly agree	I strongly agree	I strongly agree	I strongly agree	I strongly agree	I strongly agree	I strongly agree	I strongly agree	I strongly agree	I strongly agree	I strongly agree	I don’t know	I strongly disagree	I strongly disagree	I strongly disagree	I strongly disagree	I strongly disagree	I strongly disagree	I strongly disagree	I strongly disagree	I strongly disagree	I strongly disagree
ARAMCO school	Eastern Province	Urban	No	No	Yes	No	No	No	I strongly agree	I strongly agree	I strongly agree	I strongly agree	I strongly agree	I strongly agree	I strongly agree	I strongly agree	I strongly agree	I strongly agree	I strongly agree	I strongly agree	I strongly agree	I strongly agree	I strongly agree	I strongly agree	I strongly agree	I strongly agree	I strongly agree	I strongly agree	I don’t know	I don’t know	I don’t know	I don’t know	I strongly agree	I strongly agree	I strongly agree	I strongly agree	I disagree	I disagree
ARAMCO school	Eastern Province	Urban	No	No	No	No	No	No	I agree	I agree	I strongly agree	I agree	I agree	I agree	I agree	I agree	I agree	I agree	I don’t know	I don’t know	I strongly agree	I agree	I don’t know	I don’t know	I don’t know	I don’t know	I agree	I disagree	I don’t know	I disagree	I disagree	I don’t know	I agree	I strongly agree	I strongly agree	I don’t know	I don’t know	I agree
ARAMCO school	Eastern Province	Urban	No	No	No	No	No	No	I strongly agree	I strongly agree	I strongly agree	I strongly agree	I strongly agree	I strongly agree	I strongly agree	I strongly agree	I strongly agree	I strongly agree	I strongly agree	I strongly agree	I strongly agree	I strongly agree	I strongly agree	I strongly agree	I strongly agree	I strongly agree	I strongly agree	I strongly agree	I strongly agree	I strongly agree	I strongly agree	I strongly agree	I strongly agree	I disagree	I disagree	I disagree	I agree	I agree
ARAMCO school	Eastern Province	Urban	No	No	No	No	No	No	I strongly agree	I agree	I agree	I agree	I strongly agree	I agree	I strongly agree	I agree	I agree	I agree	I strongly agree	I strongly agree	I agree	I agree	I don’t know	I strongly agree	I strongly agree	I strongly agree	I strongly agree	I strongly agree	I disagree	I don’t know	I don’t know	I strongly disagree	I strongly disagree	I strongly disagree	I don’t know	I agree	I agree	I agree
ARAMCO school	Eastern Province	Urban	No	Yes	No	No	No	No	I agree	I don’t know	I agree	I agree	I agree	I agree	I agree	I agree	I agree	I agree	I agree	I don’t know	I agree	I agree	I agree	I agree	I agree	I agree	I agree	I agree	I disagree	I disagree	I disagree	I don’t know	I disagree	I don’t know	I agree	I agree	I disagree	I disagree
ARAMCO school	Eastern Province	Urban	No	No	No	No	No	No	I strongly disagree	I strongly disagree	I strongly disagree	I strongly disagree	I strongly disagree	I strongly disagree	I strongly disagree	I strongly disagree	I strongly disagree	I strongly disagree	I don’t know	I strongly disagree	I strongly disagree	I strongly disagree	I don’t know	I don’t know	I disagree	I don’t know	I don’t know	I don’t know	I strongly disagree	I strongly disagree	I strongly disagree	I strongly disagree	I strongly disagree	I strongly disagree	I strongly disagree	I strongly disagree	I strongly disagree	I strongly disagree
ARAMCO school	Eastern Province	Urban	No	No	Yes	No	No	No	I strongly agree	I strongly agree	I strongly agree	I strongly agree	I strongly agree	I strongly agree	I strongly agree	I strongly agree	I disagree	I disagree	I strongly agree	I strongly agree	I strongly agree	I strongly agree	I strongly agree	I strongly agree	I don’t know	I don’t know	I strongly agree	I strongly agree	I disagree	I disagree	I disagree	I disagree	I agree	I agree	I disagree	I agree	I agree	I disagree
ARAMCO school	Eastern Province	Urban	No	No	No	No	No	No	I strongly agree	I agree	I agree	I agree	I agree	I agree	I don’t know	I agree	I agree	I agree	I agree	I strongly agree	I agree	I agree	I agree	I don’t know	I don’t know	I agree	I don’t know	I agree	I disagree	I disagree	I disagree	I disagree	I disagree	I disagree	I disagree	I disagree	I disagree	I disagree
ARAMCO school	Eastern Province	Urban	No	No	No	No	No	No	I strongly agree	I strongly agree	I strongly agree	I strongly agree	I strongly agree	I strongly agree	I strongly agree	I agree	I agree	I agree	I strongly agree	I strongly agree	I strongly agree	I strongly agree	I strongly agree	I strongly agree	I strongly agree	I strongly agree	I strongly agree	I don’t know	I strongly disagree	I strongly disagree	I strongly disagree	I strongly disagree	I agree	I agree	I agree	I agree	I strongly disagree	I agree
ARAMCO school	Eastern Province	Urban	No	No	No	No	No	No	I strongly agree	I agree	I agree	I agree	I agree	I agree	I agree	I agree	I agree	I agree	I strongly agree	I strongly agree	I agree	I agree	I don’t know	I don’t know	I don’t know	I agree	I agree	I agree	I strongly disagree	I strongly disagree	I strongly disagree	I disagree	I disagree	I don’t know	I don’t know	I don’t know	I agree	I agree
ARAMCO school	Eastern Province	Urban	No	No	Yes	No	No	Yes	I strongly agree	I strongly agree	I strongly agree	I strongly agree	I strongly agree	I strongly agree	I strongly agree	I strongly agree	I strongly agree	I strongly agree	I don’t know	I strongly agree	I strongly agree	I strongly agree	I don’t know	I agree	I agree	I don’t know	I don’t know	I strongly agree	I agree	I don’t know	I agree	I agree	I don’t know	I don’t know	I disagree	I strongly disagree	I disagree	I strongly disagree
Public school	Eastern Province	Urban	No	No	Yes	No	Not sure	Yes	I strongly agree	I strongly agree	I strongly agree	I strongly agree	I strongly agree	I strongly agree	I strongly agree	I strongly agree	I strongly agree	I strongly agree	I strongly agree	I strongly agree	I strongly agree	I strongly agree	I strongly agree	I strongly agree	I strongly agree	I strongly agree	I strongly agree	I strongly agree	I strongly agree	I strongly agree	I strongly agree	I strongly agree	I strongly agree	I strongly agree	I strongly agree	I strongly agree	I strongly agree	I strongly agree
